# Supplementary material for: 6,6′-Dieth­oxy-2,2′-[4,5-dimethyl-o-phenyl­enebis(nitrilo­methyl­idyne)]diphenol–ethanol–water (1/1/1)
Source: Acta Crystallogr Sect E Struct Rep Online. 2009 Mar 14;65(Pt 4):o776–7. doi: 10.1107/S1600536809008903 (PMC2968825; doi:10.1107/S1600536809008903)
Supplement: Supplementary file 2 [file e-65-0o776-Isup2.hkl]

# 
# h,k,l, Fc-squared, Fo-squared, sigma(Fo-squared) and status flag 
# 
data_I
_shelx_title ' hk17am in P2(1)/n    (100K)' 
_shelx_refln_list_code          4 
_shelx_F_calc_maximum      329.50 
_exptl_crystal_F_000      1064.00 
_reflns_d_resolution_high  0.7088 
 
loop_ 
 _symmetry_equiv_pos_as_xyz 
 'x, y, z' 
 '-x+1/2, y+1/2, -z+1/2' 
 '-x, -y, -z' 
 'x-1/2, -y-1/2, z-1/2' 
 
_cell_length_a     9.5095 
_cell_length_b    25.6633 
_cell_length_c    10.7766 
_cell_angle_alpha  90.000 
_cell_angle_beta   99.177 
_cell_angle_gamma  90.000 
 
_shelx_F_squared_multiplier     1.000 
 
loop_ 
 _refln_index_h 
 _refln_index_k 
 _refln_index_l 
 _refln_F_squared_calc 
 _refln_F_squared_meas 
 _refln_F_squared_sigma 
 _refln_observed_status 
   2   0   0     4747.24     4626.65     85.24 o 
   4   0   0     3865.48     3769.27     87.51 o 
   6   0   0     1221.34     1222.23     32.95 o 
   8   0   0       20.45       30.67     10.78 o 
  10   0   0        6.42       14.75     12.00 o 
  12   0   0       61.99       78.58     35.84 o 
   1   1   0     2047.16     1958.08     57.39 o 
   2   1   0      973.93      865.79     14.79 o 
   3   1   0      428.45      478.81     13.06 o 
   4   1   0      814.10      831.17     24.56 o 
   5   1   0     1474.94     1517.28     25.50 o 
   6   1   0       77.14      111.55     12.32 o 
   7   1   0      197.15      193.94      9.64 o 
   8   1   0      310.45      305.19     12.16 o 
   9   1   0        0.00        9.45      7.17 o 
  10   1   0        0.91       15.70      8.71 o 
  11   1   0        1.15       19.54     10.27 o 
  12   1   0       10.14       20.76     21.40 o 
  13   1   0       74.25      124.88     45.79 o 
   1   2   0      212.33      232.70      4.96 o 
   2   2   0      265.59      255.11      7.49 o 
   3   2   0       64.32       64.69      7.01 o 
   4   2   0      886.82     1028.02     19.74 o 
   5   2   0      714.77      733.84     21.53 o 
   6   2   0      177.69      169.59      9.34 o 
   7   2   0      155.84      169.80      9.68 o 
   8   2   0        1.85        7.27      6.68 o 
   9   2   0        5.59        7.16      7.28 o 
  10   2   0      156.14      149.33     12.55 o 
  11   2   0        1.46       25.20     12.74 o 
  12   2   0      241.09      309.05     22.63 o 
  13   2   0        0.02       36.35     36.61 o 
   1   3   0    13460.55    12944.70    167.76 o 
   2   3   0        0.02       -4.36      4.61 o 
   3   3   0      330.76      302.34     10.35 o 
   4   3   0       55.37       75.34     10.02 o 
   5   3   0     1036.71     1053.74     25.72 o 
   6   3   0      109.60      145.44      8.79 o 
   7   3   0      827.68      830.58     17.99 o 
   8   3   0        5.51       -3.62      6.44 o 
   9   3   0       22.56        8.16      7.74 o 
  10   3   0       15.36       26.92     10.11 o 
  11   3   0      569.84      561.94     29.89 o 
  12   3   0       34.32       28.87     14.49 o 
  13   3   0       52.04       81.26     44.65 o 
   0   4   0    13708.00    13445.49    205.87 o 
   1   4   0       24.52        9.16      2.81 o 
   2   4   0        4.28        4.47      4.47 o 
   3   4   0       38.76       38.16      5.59 o 
   4   4   0      108.47      140.00      7.90 o 
   5   4   0      568.45      628.14     17.01 o 
   6   4   0     1584.25     1536.57     25.62 o 
   7   4   0       42.72       57.97      7.37 o 
   8   4   0      334.86      350.51     18.32 o 
   9   4   0      244.91      238.57     13.28 o 
  10   4   0        2.69        5.20     10.40 o 
  11   4   0      125.62       88.66     17.64 o 
  12   4   0       65.35       55.26     15.19 o 
  13   4   0      111.42      162.67     37.65 o 
   1   5   0     1557.15     1420.08     21.40 o 
   2   5   0     1775.46     1719.16     26.48 o 
   3   5   0       24.96       17.20      4.80 o 
   4   5   0      263.03      299.00      9.69 o 
   5   5   0     1991.90     1857.25     29.11 o 
   6   5   0      222.49      227.27     10.64 o 
   7   5   0        0.01        2.55      6.47 o 
   8   5   0        2.84        9.00      6.93 o 
   9   5   0       23.31       25.92     10.08 o 
  10   5   0      101.70       85.63     14.83 o 
  11   5   0      126.91      134.69     17.07 o 
  12   5   0      110.58       94.95     19.51 o 
  13   5   0       22.43        8.33     28.61 o 
   0   6   0     3692.88     3423.69     50.59 o 
   1   6   0      929.49      921.15     15.69 o 
   2   6   0     1994.35     1694.72     26.26 o 
   3   6   0      183.37      210.42      7.67 o 
   4   6   0     3593.11     3384.22     45.13 o 
   5   6   0     1369.07     1379.65     23.29 o 
   6   6   0      195.55      218.30      9.89 o 
   7   6   0     1266.20     1141.87     22.23 o 
   8   6   0      199.40      174.69     12.42 o 
   9   6   0      166.11      196.77     16.33 o 
  10   6   0        0.01        5.07     13.40 o 
  11   6   0      504.98      589.83     33.86 o 
  12   6   0        5.98       19.58     16.34 o 
  13   6   0        9.30       32.33     23.05 o 
   1   7   0     2940.48     2652.56     35.19 o 
   2   7   0      594.24      671.22     13.27 o 
   3   7   0     9081.50     8758.04    111.56 o 
   4   7   0      576.01      605.41     14.69 o 
   5   7   0      136.12      163.98      7.96 o 
   6   7   0      190.03      202.35     13.28 o 
   7   7   0      127.40      140.84      9.30 o 
   8   7   0      401.74      367.68     16.39 o 
   9   7   0        7.30       14.99     12.03 o 
  10   7   0        0.01       10.71     12.67 o 
  11   7   0      178.98      186.05     18.95 o 
  12   7   0       58.42       45.96     17.91 o 
   0   8   0     7438.57     7344.65    115.26 o 
   1   8   0      454.06      442.69      9.77 o 
   2   8   0     1226.19     1269.54     21.24 o 
   3   8   0     1888.16     1844.83     28.42 o 
   4   8   0     2356.60     2390.99     35.95 o 
   5   8   0      309.36      311.68      9.71 o 
   6   8   0       28.58       20.11      5.79 o 
   7   8   0     3440.49     3265.25     56.49 o 
   8   8   0      355.16      364.42     26.39 o 
   9   8   0       23.73       37.92     12.48 o 
  10   8   0       39.67       53.65     14.51 o 
  11   8   0        4.51       27.39     19.42 o 
  12   8   0       49.73       74.51     25.19 o 
   1   9   0      144.74       98.83      5.90 o 
   2   9   0     1342.31     1340.87     22.51 o 
   3   9   0     2621.12     2734.34     39.47 o 
   4   9   0      252.10      319.93     19.52 o 
   5   9   0        0.00       -4.11      6.42 o 
   6   9   0      108.47       98.61      7.24 o 
   7   9   0     1460.75     1374.74     29.12 o 
   8   9   0      931.74      837.33     30.18 o 
   9   9   0       25.69        7.70     11.17 o 
  10   9   0       32.29       39.72     13.67 o 
  11   9   0        0.79       16.77     17.17 o 
  12   9   0        0.21       15.13     22.78 o 
   0  10   0        0.02        5.44     10.96 o 
   1  10   0       78.17       64.40      4.38 o 
   2  10   0     3051.30     3139.51     45.75 o 
   3  10   0     1378.13     1466.14     24.02 o 
   4  10   0      437.55      476.27     12.85 o 
   5  10   0       85.53       76.97      6.33 o 
   6  10   0      151.97      129.38     11.94 o 
   7  10   0     5581.11     5176.33     82.58 o 
   8  10   0      923.59      844.33     30.55 o 
   9  10   0        1.29       21.55     12.31 o 
  10  10   0       26.51       30.74     13.71 o 
  11  10   0      193.27      190.84     28.74 o 
  12  10   0       12.45       -2.31     22.33 o 
   1  11   0      228.64      273.66      7.78 o 
   2  11   0      122.63      182.50      7.66 o 
   3  11   0      525.30      580.08     12.88 o 
   4  11   0       18.15       14.79      4.69 o 
   5  11   0      200.40      212.50     13.30 o 
   6  11   0       26.08       13.92      7.68 o 
   7  11   0      249.34      273.23     20.88 o 
   8  11   0      408.62      430.87     32.56 o 
   9  11   0       15.30       10.50     12.30 o 
  10  11   0       13.29       30.23     13.92 o 
  11  11   0        1.85       28.98     19.60 o 
  12  11   0      117.46      120.59     60.91 o 
   0  12   0     1816.46     1793.63     38.21 o 
   1  12   0      164.95      189.02      7.28 o 
   2  12   0     7899.30     8193.02     98.82 o 
   3  12   0        5.40        6.15      4.65 o 
   4  12   0       72.90       76.87      5.86 o 
   5  12   0        4.02       13.61      6.41 o 
   6  12   0      379.23      359.34     20.11 o 
   7  12   0      812.59      772.62     28.10 o 
   8  12   0      126.69      112.31     15.53 o 
   9  12   0      104.73       77.23     15.61 o 
  10  12   0       93.80      113.43     24.71 o 
  11  12   0      270.93      282.87     47.87 o 
  12  12   0        6.06      -10.42     27.33 o 
   1  13   0      747.47      682.21     13.25 o 
   2  13   0      203.71      236.51      7.78 o 
   3  13   0        0.02       -4.36      4.36 o 
   4  13   0     1300.38     1378.87     23.12 o 
   5  13   0      360.20      374.83     13.08 o 
   6  13   0      150.28      126.32     13.12 o 
   7  13   0       70.27       56.98     12.98 o 
   8  13   0       57.10       49.01     20.78 o 
   9  13   0        0.97      -12.73     12.73 o 
  10  13   0       85.26       50.22     19.37 o 
  11  13   0       26.39       12.87     19.05 o 
  12  13   0       36.39       20.20     31.19 o 
   0  14   0        3.85       -6.22      6.22 o 
   1  14   0     1123.73     1154.95     17.54 o 
   2  14   0     1661.43     1720.33     26.57 o 
   3  14   0      445.96      443.20     15.94 o 
   4  14   0      133.08      142.91     10.64 o 
   5  14   0        8.85        1.41      7.84 o 
   6  14   0       10.66       -4.97      9.18 o 
   7  14   0       34.23       15.27     12.40 o 
   8  14   0       18.68       31.39     18.22 o 
   9  14   0       26.09        2.81     12.32 o 
  10  14   0       77.11       56.18     18.99 o 
  11  14   0        4.21        2.11     26.23 o 
  12  14   0        0.03       31.00     28.90 o 
   1  15   0      946.51      893.06     15.05 o 
   2  15   0      336.76      323.07     11.11 o 
   3  15   0        7.76       11.22      4.41 o 
   4  15   0        0.02        2.57      7.15 o 
   5  15   0       31.97       45.31      9.21 o 
   6  15   0       90.78       77.60     19.37 o 
   7  15   0       73.47       92.00     16.53 o 
   8  15   0       31.02       56.83     15.64 o 
   9  15   0      210.36      211.27     25.09 o 
  10  15   0      141.62      164.55     24.99 o 
  11  15   0       11.05       52.27     29.02 o 
  12  15   0        5.73       22.44     29.44 o 
   0  16   0      373.63      385.30     15.08 o 
   1  16   0        5.08        2.52      4.33 o 
   2  16   0        2.28       -3.03      4.83 o 
   3  16   0      116.66      101.68      7.73 o 
   4  16   0      272.10      307.95     14.83 o 
   5  16   0       72.98       43.83      9.52 o 
   6  16   0      373.52      318.36     31.90 o 
   7  16   0       11.55        8.06     10.86 o 
   8  16   0        3.32        6.30     11.89 o 
   9  16   0       57.91       69.29     19.88 o 
  10  16   0      100.93      103.85     21.86 o 
  11  16   0        6.23      -15.27     32.34 o 
   1  17   0       79.96       86.75      6.16 o 
   2  17   0       15.26       20.34      5.59 o 
   3  17   0       14.88        6.19      7.35 o 
   4  17   0       83.22       77.28     10.20 o 
   5  17   0      163.98      199.57     16.54 o 
   6  17   0       24.05       28.68     11.73 o 
   7  17   0       26.32       53.42     12.93 o 
   8  17   0      137.53      160.63     22.36 o 
   9  17   0       10.78       10.83     16.69 o 
  10  17   0      207.99      224.65     27.57 o 
  11  17   0       32.07       39.69     28.17 o 
   0  18   0     1214.74     1158.32     28.11 o 
   1  18   0      506.05      513.44     12.34 o 
   2  18   0       96.98       80.27      7.51 o 
   3  18   0      229.66      245.84     13.43 o 
   4  18   0       16.46       21.54      9.24 o 
   5  18   0       11.07        7.36      8.54 o 
   6  18   0        0.07      -10.18     10.18 o 
   7  18   0        7.60       -0.02     10.82 o 
   8  18   0      163.68      160.85     23.39 o 
   9  18   0      216.33      271.03     28.15 o 
  10  18   0      194.19      215.95     70.99 o 
  11  18   0        8.04       24.79     29.28 o 
   1  19   0      242.75      265.57      9.46 o 
   2  19   0        8.28       14.71      7.38 o 
   3  19   0        5.59       14.52      8.48 o 
   4  19   0      128.04      159.12     12.97 o 
   5  19   0       57.04       51.64     11.27 o 
   6  19   0        2.80       -3.72     11.07 o 
   7  19   0      498.48      515.86     26.35 o 
   8  19   0      290.98      314.91     35.76 o 
   9  19   0       11.59       10.93     16.57 o 
  10  19   0       24.02       32.99     45.47 o 
  11  19   0        3.94      -23.80     25.81 o 
   0  20   0      511.60      497.40     18.58 o 
   1  20   0     2373.54     2416.55     39.46 o 
   2  20   0        2.44       15.29      8.34 o 
   3  20   0       40.74       68.95      9.98 o 
   4  20   0      141.07      124.88     16.93 o 
   5  20   0      346.29      343.46     18.98 o 
   6  20   0      153.06      131.91     14.58 o 
   7  20   0       12.25       17.58     12.88 o 
   8  20   0       63.13       62.98     19.85 o 
   9  20   0      328.29      353.73     31.44 o 
  10  20   0        0.13       59.61     30.31 o 
  11  20   0        4.30       64.39     32.69 o 
   1  21   0       15.69       35.67      8.04 o 
   2  21   0       74.60       72.15     10.66 o 
   3  21   0      370.85      397.80     18.60 o 
   4  21   0      504.24      453.97     19.34 o 
   5  21   0      431.17      390.78     20.18 o 
   6  21   0       49.49       39.06     12.21 o 
   7  21   0        9.24        6.81     12.40 o 
   8  21   0        1.68       -8.48     16.61 o 
   9  21   0       25.53       14.30     18.48 o 
  10  21   0        5.81       11.07     35.46 o 
   0  22   0      762.94      755.39     41.80 o 
   1  22   0        5.35        4.39      8.49 o 
   2  22   0       72.82       56.60     10.73 o 
   3  22   0      233.71      219.63     15.69 o 
   4  22   0        0.21        4.36      8.98 o 
   5  22   0      285.41      339.54     19.60 o 
   6  22   0        0.70        2.79     11.77 o 
   7  22   0       92.46       91.03     20.41 o 
   8  22   0       24.72        9.77     17.48 o 
   9  22   0      402.90      409.38     54.79 o 
  10  22   0       40.25       38.66     29.80 o 
   1  23   0      449.15      456.50     19.06 o 
   2  23   0      163.67      166.05     13.80 o 
   3  23   0       85.19       94.50     12.56 o 
   4  23   0       59.76       49.07     11.83 o 
   5  23   0        3.46       28.38     11.12 o 
   6  23   0       18.27       22.55     11.87 o 
   7  23   0       42.77       34.67     18.05 o 
   8  23   0       44.39       39.55     19.13 o 
   9  23   0      114.39      117.46     35.50 o 
  10  23   0        1.80       13.72     30.22 o 
   0  24   0      635.10      664.84     54.85 o 
   1  24   0      254.14      246.11     16.07 o 
   2  24   0      534.57      522.93     21.63 o 
   3  24   0        0.63       15.52     10.45 o 
   4  24   0       31.48       60.46     13.18 o 
   5  24   0      146.18      122.53     16.23 o 
   6  24   0       38.26       54.66     13.76 o 
   7  24   0      175.86      147.45     23.93 o 
   8  24   0      129.04      103.41     23.63 o 
   9  24   0      238.29      306.51     44.80 o 
   1  25   0      450.49      556.96     38.45 o 
   2  25   0      506.86      535.58     23.65 o 
   3  25   0      126.28      117.88     14.35 o 
   4  25   0        8.04       27.65     12.75 o 
   5  25   0        0.23        1.05     18.73 o 
   6  25   0       49.06       63.14     16.00 o 
   7  25   0        2.85        7.67     17.07 o 
   8  25   0        0.80       -2.71     32.78 o 
   9  25   0        6.37        3.79     28.39 o 
   0  26   0      177.89      221.57     38.91 o 
   1  26   0      635.75      685.20     42.30 o 
   2  26   0      146.68      204.76     16.98 o 
   3  26   0       82.33       79.48     14.42 o 
   4  26   0        0.88       -2.48     10.93 o 
   5  26   0       14.89       -9.71     11.28 o 
   6  26   0       24.61       35.45     17.11 o 
   7  26   0        5.68       -0.52     18.98 o 
   8  26   0        5.97       20.58     33.93 o 
   9  26   0        6.59        4.35     30.66 o 
   1  27   0       71.01       96.14     27.68 o 
   2  27   0       90.17       99.06     22.27 o 
   3  27   0       28.47       24.89     12.16 o 
   4  27   0        2.12       -1.44     11.71 o 
   5  27   0        0.26       19.21     13.16 o 
   6  27   0       99.51      145.51     29.85 o 
   7  27   0       85.98       93.48     27.51 o 
   8  27   0        2.43      -17.81     25.69 o 
   0  28   0      368.78      501.44     55.87 o 
   1  28   0        8.19       46.07     19.39 o 
   2  28   0      109.67      160.25     31.51 o 
   3  28   0        0.13        9.28     13.48 o 
   4  28   0        7.72        9.23     12.40 o 
   5  28   0        7.13       12.16     16.19 o 
   6  28   0       24.47       58.86     19.85 o 
   7  28   0       17.04       29.80     45.22 o 
   8  28   0      110.76      186.54     76.73 o 
   1  29   0       72.49      120.69     27.68 o 
   2  29   0       87.05       75.66     23.25 o 
   3  29   0      171.13      164.98     27.60 o 
   4  29   0        4.92       -3.15     13.15 o 
   5  29   0        9.89       19.32     19.41 o 
   6  29   0       17.14       18.46     17.40 o 
   7  29   0       23.05       33.38     29.57 o 
   0  30   0        0.89       19.52     27.43 o 
   1  30   0      185.83      207.36     36.80 o 
   2  30   0      138.24      189.91     30.05 o 
   3  30   0       53.55      106.37     25.58 o 
   4  30   0        4.61      -17.25     17.25 o 
   5  30   0        0.21      -12.47     15.70 o 
   6  30   0       91.60      108.82     25.30 o 
   7  30   0       97.02       74.39     41.84 o 
   1  31   0       12.39       28.00     19.84 o 
   2  31   0        7.07        2.18     19.23 o 
   3  31   0        0.45       -9.82     18.48 o 
   4  31   0       60.21      152.56     46.30 o 
   5  31   0      122.03      119.93     32.52 o 
   6  31   0       54.61       73.11     26.26 o 
   0  32   0        2.50       13.90     29.21 o 
   1  32   0      215.33      224.22     32.41 o 
   2  32   0      283.37      344.98     53.45 o 
   3  32   0       15.72       31.60     22.72 o 
   4  32   0       30.29       44.77     36.74 o 
   5  32   0       25.36       84.06     44.39 o 
   6  32   0       23.20       83.98     26.79 o 
   1  33   0        3.14       10.85     20.32 o 
   2  33   0      203.39      303.87     36.41 o 
   3  33   0       61.23       94.27     39.80 o 
   4  33   0       10.21       31.51     36.10 o 
   5  33   0       44.25       42.73     36.74 o 
   0  34   0        3.49       63.52     32.14 o 
   1  34   0        4.67       12.33     25.77 o 
   2  34   0        8.55       37.03     22.44 o 
   3  34   0       19.09       17.35     32.14 o 
   4  34   0       21.03       18.11     35.72 o 
   1  35   0        0.39       20.39     22.31 o 
   2  35   0       18.59       32.91     35.59 o 
   3  35   0        1.56       -9.82     29.21 o 
   0  36   0        0.77       33.68     33.93 o 
   1  36   0        2.89      -14.48     20.61 o 
 -11   0   1      246.90      201.49     23.30 o 
  -9   0   1        0.42       24.46     11.16 o 
  -7   0   1       94.91      136.90     16.87 o 
  -5   0   1        0.49       66.12     14.29 o 
  -3   0   1       37.76       63.11      9.93 o 
  -1   0   1      389.86      380.65     15.85 o 
   1   0   1     1625.63     1747.12     28.33 o 
   3   0   1      867.91      824.88     19.80 o 
   5   0   1      490.61      497.00     18.47 o 
   7   0   1      478.68      506.49     21.61 o 
   9   0   1      293.73      262.54     18.12 o 
  11   0   1      132.14      126.30     17.96 o 
  13   0   1      404.92      685.63     82.91 o 
 -12   1   1        6.43       28.70     32.78 o 
 -11   1   1       84.83       88.31     13.64 o 
 -10   1   1       21.00       27.25      8.84 o 
  -9   1   1      855.36      788.63     19.27 o 
  -8   1   1       16.05       17.30      6.89 o 
  -7   1   1      247.24      239.20     13.36 o 
  -6   1   1       13.22        8.14      6.35 o 
  -5   1   1    14297.82    15123.42    204.27 o 
  -4   1   1      353.53      329.59     12.12 o 
  -3   1   1     2476.47     2359.68     38.64 o 
  -2   1   1     1735.63     1782.54     23.42 o 
  -1   1   1     7508.22     7154.51    102.31 o 
   1   1   1       65.20       73.58      3.84 o 
   2   1   1     2790.19     2803.40     33.46 o 
   3   1   1      170.85      238.92      9.70 o 
   4   1   1        0.59        7.80      5.72 o 
   5   1   1       14.72       48.65     10.93 o 
   6   1   1     1326.63     1266.58     32.93 o 
   7   1   1       17.61       46.84      7.61 o 
   8   1   1       29.80       24.77      8.11 o 
   9   1   1      130.88       98.66      9.87 o 
  10   1   1       33.32       34.34      9.42 o 
  11   1   1        7.29       10.95     10.85 o 
  12   1   1        4.68       -4.03     17.82 o 
  13   1   1      604.59      899.20     76.85 o 
 -12   2   1       36.93       59.92     16.41 o 
 -11   2   1      133.41      159.78     17.07 o 
 -10   2   1       25.66       11.54      8.67 o 
  -9   2   1        0.02       13.64      7.34 o 
  -8   2   1      338.70      299.99     12.33 o 
  -7   2   1        0.19        7.40      6.79 o 
  -6   2   1      193.67      209.32     10.25 o 
  -5   2   1      388.93      453.76     18.39 o 
  -4   2   1      738.33      741.30     16.72 o 
  -3   2   1     1310.47     1188.27     20.93 o 
  -2   2   1     3902.74     3751.01     42.85 o 
  -1   2   1      414.23      384.34      7.79 o 
   0   2   1     3747.02     3424.39     95.66 o 
   1   2   1    11651.57    11092.34    124.34 o 
   2   2   1    12390.66    11576.55    138.18 o 
   3   2   1     1361.58     1370.51     21.94 o 
   4   2   1     1752.17     1619.60     25.72 o 
   5   2   1      884.83      824.35     17.50 o 
   6   2   1     3156.48     3147.91     46.10 o 
   7   2   1       27.54       27.96      7.10 o 
   8   2   1      240.78      244.16     13.14 o 
   9   2   1      481.40      420.84     15.62 o 
  10   2   1      262.75      243.05     14.32 o 
  11   2   1        0.07       12.10     11.83 o 
  12   2   1       24.75       21.97     15.72 o 
  13   2   1      379.20      568.94     52.47 o 
 -12   3   1       44.70       83.34     17.77 o 
 -11   3   1      302.10      370.93     26.30 o 
 -10   3   1        2.80        0.73      8.38 o 
  -9   3   1      105.16      111.51     10.86 o 
  -8   3   1      604.38      561.94     25.13 o 
  -7   3   1      223.81      249.27     12.40 o 
  -6   3   1       77.78       98.71      8.15 o 
  -5   3   1      886.85     1099.39     21.37 o 
  -4   3   1      298.77      297.94     10.65 o 
  -3   3   1    10985.37    10702.92    124.27 o 
  -2   3   1     1043.31     1022.72     14.77 o 
  -1   3   1        0.00       -2.29      2.29 o 
   0   3   1      122.61      155.91      4.79 o 
   1   3   1     8628.35     7951.92     86.48 o 
   2   3   1      953.89      904.47     14.78 o 
   3   3   1     4023.28     3789.04     45.06 o 
   4   3   1      419.02      568.37     18.34 o 
   5   3   1      526.96      509.15     22.95 o 
   6   3   1       82.60       97.08     10.47 o 
   7   3   1       89.30       91.49      9.23 o 
   8   3   1       24.78       38.84      8.36 o 
   9   3   1      695.61      660.04     18.50 o 
  10   3   1       12.60       24.50     10.42 o 
  11   3   1       15.38       21.97     13.19 o 
  12   3   1        3.74       15.32     13.93 o 
  13   3   1      243.92      314.45     53.51 o 
 -13   4   1       63.76       66.92     24.58 o 
 -12   4   1      231.41      208.45     22.71 o 
 -11   4   1      130.10      136.56     16.68 o 
 -10   4   1        4.72        6.43     11.33 o 
  -9   4   1        1.76        7.53      7.71 o 
  -8   4   1      732.88      674.78     21.24 o 
  -7   4   1       38.30       43.69      7.06 o 
  -6   4   1       92.14       89.73      8.41 o 
  -5   4   1       88.93       86.82      8.02 o 
  -4   4   1       33.00       39.93      6.14 o 
  -3   4   1     3634.67     3434.69     43.00 o 
  -2   4   1     5741.79     5313.84     71.37 o 
  -1   4   1       75.80       72.21      4.19 o 
   0   4   1     3529.29     3310.39     38.25 o 
   1   4   1        5.99       -2.10      3.33 o 
   2   4   1      367.96      335.31      9.22 o 
   3   4   1      162.25      138.14      8.03 o 
   4   4   1      191.31      199.04      8.69 o 
   5   4   1      213.40      248.90     10.85 o 
   6   4   1      207.51      209.72     10.36 o 
   7   4   1       14.29        9.84      7.04 o 
   8   4   1      223.00      200.61     11.83 o 
   9   4   1      257.90      272.91     13.77 o 
  10   4   1      335.80      382.97     19.88 o 
  11   4   1        1.14       16.77     13.10 o 
  12   4   1       16.46       29.06     15.73 o 
 -13   5   1        6.32       20.00     21.65 o 
 -12   5   1       26.76       54.88     17.58 o 
 -11   5   1      252.13      273.45     41.47 o 
 -10   5   1       21.01       12.02     12.55 o 
  -9   5   1        7.45        2.29      8.30 o 
  -8   5   1       22.76       24.13      7.10 o 
  -7   5   1      272.27      276.54     11.37 o 
  -6   5   1      270.75      251.34     10.80 o 
  -5   5   1       19.04       21.45      7.69 o 
  -4   5   1     2401.61     2286.24     33.84 o 
  -3   5   1      361.24      341.26      8.46 o 
  -2   5   1     9852.68     9351.13    123.27 o 
  -1   5   1      559.27      563.24     10.09 o 
   0   5   1     8548.67     8038.74     89.69 o 
   1   5   1      782.44      757.31     11.67 o 
   2   5   1       16.62       27.45      4.73 o 
   3   5   1     2859.95     2555.64     35.46 o 
   4   5   1      557.34      602.59     14.27 o 
   5   5   1      288.73      322.58     11.05 o 
   6   5   1      299.08      311.15     14.05 o 
   7   5   1      226.06      269.52     12.37 o 
   8   5   1       47.88       44.81      8.43 o 
   9   5   1      235.19      246.61     16.63 o 
  10   5   1       34.99       33.46     17.57 o 
  11   5   1      193.02      190.83     19.48 o 
  12   5   1       54.87       44.55     14.89 o 
 -13   6   1       45.45       76.73     25.21 o 
 -12   6   1       41.16       45.19     17.52 o 
 -11   6   1      232.02      283.01     30.49 o 
 -10   6   1      281.68      303.49     28.64 o 
  -9   6   1      208.88      197.96     17.87 o 
  -8   6   1       65.13       80.31      8.69 o 
  -7   6   1      114.38      115.57      8.69 o 
  -6   6   1      184.24      196.53     11.77 o 
  -5   6   1        1.58        4.35      5.26 o 
  -4   6   1     1324.32     1283.26     20.27 o 
  -3   6   1       14.65        9.85      3.67 o 
  -2   6   1     2955.87     2842.19     49.14 o 
  -1   6   1      772.78      725.92     12.00 o 
   0   6   1     5094.25     4716.20     51.55 o 
   1   6   1     1700.21     1690.20     22.52 o 
   2   6   1     1295.98     1213.84     18.28 o 
   3   6   1      341.07      304.56     10.00 o 
   4   6   1       32.99       22.25      5.72 o 
   5   6   1      103.74      119.46      8.60 o 
   6   6   1      222.39      205.75     11.36 o 
   7   6   1       73.24       56.31      8.17 o 
   8   6   1      176.52      178.23     12.27 o 
   9   6   1      666.02      657.75     25.46 o 
  10   6   1       24.93       48.01     13.34 o 
  11   6   1        2.82       16.70     13.28 o 
  12   6   1       39.35       44.67     15.43 o 
 -13   7   1        7.58       29.65     22.92 o 
 -12   7   1      241.42      264.14     25.42 o 
 -11   7   1      296.99      267.34     26.56 o 
 -10   7   1       43.31       41.32     13.41 o 
  -9   7   1      196.44      201.39     17.99 o 
  -8   7   1       29.95       23.61      8.81 o 
  -7   7   1        9.95       -0.93      5.89 o 
  -6   7   1      188.52      228.38      9.30 o 
  -5   7   1        5.84       20.98      5.63 o 
  -4   7   1      100.11      146.17      6.88 o 
  -3   7   1        0.08       -2.44      3.29 o 
  -2   7   1       18.25        9.81      6.16 o 
  -1   7   1     9430.02     8646.57     96.62 o 
   0   7   1       88.00      104.24      5.05 o 
   1   7   1     6584.03     6244.25     72.46 o 
   2   7   1     3998.43     3818.35     46.44 o 
   3   7   1      361.18      269.28     12.48 o 
   4   7   1        4.42       -3.14      4.97 o 
   5   7   1     1809.14     1649.52     28.94 o 
   6   7   1      266.18      288.18     12.46 o 
   7   7   1      277.76      252.13     12.56 o 
   8   7   1       13.16       17.73     10.11 o 
   9   7   1      584.77      532.81     31.52 o 
  10   7   1      149.50      154.88     17.52 o 
  11   7   1        3.24       14.38     16.18 o 
  12   7   1       42.48       46.01     18.98 o 
 -13   8   1        4.30        4.57     22.02 o 
 -12   8   1        3.42       15.94     16.96 o 
 -11   8   1       17.80        9.47     16.62 o 
 -10   8   1      138.80       79.03     32.18 o 
  -9   8   1        4.06       -0.38     12.72 o 
  -8   8   1       67.10       53.82     12.37 o 
  -7   8   1      191.83      205.35      9.77 o 
  -6   8   1      297.67      313.01     10.22 o 
  -5   8   1      872.82      882.28     17.35 o 
  -4   8   1      506.96      596.50     11.55 o 
  -3   8   1       58.43       30.25      7.16 o 
  -2   8   1     3191.66     3157.30     54.87 o 
  -1   8   1      260.11      299.28      8.19 o 
   0   8   1        2.27       11.52      4.28 o 
   1   8   1     1073.49      940.19     15.37 o 
   2   8   1       31.07       61.43      5.30 o 
   3   8   1       83.41       62.88      6.11 o 
   4   8   1      901.85      962.18     18.30 o 
   5   8   1        0.50        4.00      5.68 o 
   6   8   1      520.77      522.15     15.79 o 
   7   8   1      184.22      199.03     12.80 o 
   8   8   1      947.69      899.14     28.21 o 
   9   8   1      375.72      394.76     23.73 o 
  10   8   1       58.65       50.40     15.12 o 
  11   8   1       39.57       31.39     16.22 o 
  12   8   1        4.18        7.03     22.40 o 
 -12   9   1      540.91      528.02     50.83 o 
 -11   9   1        6.59       28.47     17.64 o 
 -10   9   1      158.20      161.64     22.80 o 
  -9   9   1       28.54       19.16     11.63 o 
  -8   9   1      150.57      118.50     15.07 o 
  -7   9   1     4173.66     4061.05    106.71 o 
  -6   9   1      204.97      227.35      9.03 o 
  -5   9   1       33.80       46.38      4.84 o 
  -4   9   1      868.61      909.96     16.23 o 
  -3   9   1     2133.43     2033.37     39.80 o 
  -2   9   1      799.82      798.32     20.01 o 
  -1   9   1      177.69      157.08      5.54 o 
   0   9   1      194.09      183.96      6.78 o 
   1   9   1     3136.94     2979.66     38.81 o 
   2   9   1     5207.55     5123.55     68.67 o 
   3   9   1     2619.74     2898.24     40.19 o 
   4   9   1      618.44      528.34     12.07 o 
   5   9   1       58.76       80.65      7.33 o 
   6   9   1     1452.67     1350.66     25.18 o 
   7   9   1       74.82       51.63     13.12 o 
   8   9   1      781.28      747.28     29.15 o 
   9   9   1       19.07        9.01     16.91 o 
  10   9   1       28.95       14.47     13.18 o 
  11   9   1      130.14      154.78     24.38 o 
  12   9   1       21.28      -11.57     37.54 o 
 -12  10   1       31.61       66.85     31.47 o 
 -11  10   1       20.52       47.25     18.87 o 
 -10  10   1        2.13      -10.26     14.74 o 
  -9  10   1       14.56       25.25     13.84 o 
  -8  10   1       54.84       37.17     12.31 o 
  -7  10   1      551.76      490.17     23.04 o 
  -6  10   1      855.71      803.59     19.52 o 
  -5  10   1        3.26        5.55      3.97 o 
  -4  10   1      523.87      546.02     18.46 o 
  -3  10   1       53.53       90.71      9.00 o 
  -2  10   1      678.53      590.63     17.37 o 
  -1  10   1      295.45      321.62      7.98 o 
   0  10   1     4445.00     4048.21     50.50 o 
   1  10   1       36.10       32.29      4.98 o 
   2  10   1     3813.22     4016.74     55.41 o 
   3  10   1      760.55      816.35     15.73 o 
   4  10   1        8.81        2.99      7.67 o 
   5  10   1      112.03      114.16      7.83 o 
   6  10   1      167.06      190.96     15.96 o 
   7  10   1     1219.77     1141.25     38.24 o 
   8  10   1        1.37      -10.22     10.22 o 
   9  10   1      122.70      124.83     18.02 o 
  10  10   1       18.75      -12.52     12.52 o 
  11  10   1       25.34       29.42     16.04 o 
  12  10   1       14.52       31.74     23.95 o 
 -12  11   1       53.79       31.27     29.06 o 
 -11  11   1        0.79       28.02     17.88 o 
 -10  11   1        0.20       31.92     17.05 o 
  -9  11   1      383.34      358.70     51.46 o 
  -8  11   1       22.87       19.92     11.30 o 
  -7  11   1     3651.19     3400.25     71.43 o 
  -6  11   1       26.23       34.11      9.69 o 
  -5  11   1        4.01        5.16      4.02 o 
  -4  11   1        0.34        9.46      6.65 o 
  -3  11   1     3289.98     3449.00     62.33 o 
  -2  11   1      996.23     1043.34     24.62 o 
  -1  11   1       22.72       34.55      4.60 o 
   0  11   1      175.59      212.58      7.38 o 
   1  11   1     1178.64     1182.07     19.18 o 
   2  11   1     4688.14     5006.89     64.03 o 
   3  11   1      987.81      986.81     20.03 o 
   4  11   1       14.08        5.85      6.27 o 
   5  11   1      603.73      599.69     17.33 o 
   6  11   1     1335.80     1280.84     26.75 o 
   7  11   1      160.08      176.77     16.63 o 
   8  11   1      351.29      358.96     23.99 o 
   9  11   1       53.43       47.84     14.42 o 
  10  11   1       27.25       15.38     14.23 o 
  11  11   1      270.14      261.17     24.64 o 
  12  11   1       17.58       32.83     25.51 o 
 -12  12   1       22.41       48.45     29.39 o 
 -11  12   1       68.67       83.83     21.36 o 
 -10  12   1        1.17       -2.43     15.27 o 
  -9  12   1        5.42      -13.96     13.96 o 
  -8  12   1       18.11       10.07     11.42 o 
  -7  12   1      133.56      164.69     23.47 o 
  -6  12   1       43.41       57.67     11.19 o 
  -5  12   1       73.79       76.39     10.18 o 
  -4  12   1      279.68      339.68     15.61 o 
  -3  12   1     1397.55     1419.03     32.10 o 
  -2  12   1       11.89       30.76      8.57 o 
  -1  12   1      309.80      301.91      9.00 o 
   0  12   1      372.16      384.10     11.18 o 
   1  12   1     2635.44     2575.63     35.25 o 
   2  12   1       23.26       30.12      5.03 o 
   3  12   1       54.24       32.56      6.29 o 
   4  12   1       44.87       51.56      7.63 o 
   5  12   1        4.04       -0.97      6.65 o 
   6  12   1      711.90      663.71     20.78 o 
   7  12   1     1842.09     1647.76     43.81 o 
   8  12   1      160.63      119.13     15.99 o 
   9  12   1        0.79       12.43     13.03 o 
  10  12   1        3.53        3.77     15.16 o 
  11  12   1      478.20      492.08     44.43 o 
  12  12   1        0.03      -19.87     32.80 o 
 -12  13   1        9.48       19.46     28.61 o 
 -11  13   1        9.79       -3.15     17.38 o 
 -10  13   1       27.15        8.95     16.19 o 
  -9  13   1       16.51       11.40     15.10 o 
  -8  13   1       22.90       28.84     21.01 o 
  -7  13   1     4348.55     3996.51     88.10 o 
  -6  13   1       14.35        8.59      9.72 o 
  -5  13   1      987.21     1005.73     34.46 o 
  -4  13   1      195.50      245.15     15.00 o 
  -3  13   1        2.03        3.25      6.64 o 
  -2  13   1      356.72      391.96     15.21 o 
  -1  13   1        5.93       -0.56      4.62 o 
   0  13   1      353.75      305.10      9.19 o 
   1  13   1     1534.25     1644.04     25.01 o 
   2  13   1       87.64      123.51      7.65 o 
   3  13   1      240.53      219.58      9.90 o 
   4  13   1      390.89      360.33     12.94 o 
   5  13   1       93.57       87.34      9.40 o 
   6  13   1     1070.49      931.55     50.28 o 
   7  13   1        9.09       -3.73     10.50 o 
   8  13   1        2.62        7.56     11.87 o 
   9  13   1       47.92       63.98     15.08 o 
  10  13   1       49.85       27.10     16.30 o 
  11  13   1      200.87      240.46     40.34 o 
  12  13   1        2.90      -21.96     38.97 o 
 -12  14   1        6.04       30.29     30.73 o 
 -11  14   1        0.02       19.84     25.48 o 
 -10  14   1       20.96       37.30     18.60 o 
  -9  14   1       65.02       31.79     16.54 o 
  -8  14   1       45.11       57.10     12.93 o 
  -7  14   1       42.62       52.06     12.32 o 
  -6  14   1       52.77       66.18     13.32 o 
  -5  14   1        9.51       24.30      8.59 o 
  -4  14   1     1655.25     1668.29     38.26 o 
  -3  14   1       24.25        4.33      8.97 o 
  -2  14   1      114.20      107.46      9.30 o 
  -1  14   1       14.71       14.09      5.03 o 
   0  14   1     1453.58     1437.56     22.49 o 
   1  14   1       47.94       61.45      5.77 o 
   2  14   1     1659.17     1605.34     25.74 o 
   3  14   1       13.86       19.71      5.98 o 
   4  14   1      478.67      496.14     15.15 o 
   5  14   1      305.92      326.08     19.48 o 
   6  14   1        0.36        4.98      9.79 o 
   7  14   1      137.92      147.80     16.18 o 
   8  14   1        6.42       17.65     12.11 o 
   9  14   1       44.07       33.58     14.95 o 
  10  14   1      234.63      214.48     21.79 o 
  11  14   1      218.19      204.16     39.49 o 
  12  14   1        0.34      -27.03     27.03 o 
 -12  15   1        4.90       -3.42     26.35 o 
 -11  15   1       19.82      -10.41     27.01 o 
 -10  15   1        7.23        9.96     16.80 o 
  -9  15   1      126.93      118.07     22.87 o 
  -8  15   1       14.96        2.39     18.36 o 
  -7  15   1     1529.38     1432.47     51.23 o 
  -6  15   1       21.72       17.67      9.13 o 
  -5  15   1     1274.70     1275.20     31.82 o 
  -4  15   1      183.87      214.94     13.98 o 
  -3  15   1      836.25      943.97     26.99 o 
  -2  15   1       49.37       51.37      4.57 o 
  -1  15   1        0.03        3.01      4.91 o 
   0  15   1      111.80      138.49      7.25 o 
   1  15   1      726.76      677.56     14.37 o 
   2  15   1      249.62      240.16      9.37 o 
   3  15   1     1506.45     1543.84     28.02 o 
   4  15   1      105.01      124.66      8.87 o 
   5  15   1      103.02      120.93     13.02 o 
   6  15   1      434.32      402.58     21.66 o 
   7  15   1      344.22      361.64     22.23 o 
   8  15   1       31.20        7.01     12.25 o 
   9  15   1      130.00      120.72     18.01 o 
  10  15   1      518.63      513.56     35.78 o 
  11  15   1       10.08       41.32     30.08 o 
 -11  16   1        9.47       52.91     28.45 o 
 -10  16   1       22.04       29.63     19.58 o 
  -9  16   1        3.18       13.72     16.92 o 
  -8  16   1       36.88       42.97     29.90 o 
  -7  16   1        0.05        8.60     10.91 o 
  -6  16   1       19.66       16.58      9.47 o 
  -5  16   1        1.71       -6.36      7.69 o 
  -4  16   1     1216.36     1101.46     30.21 o 
  -3  16   1       60.70       63.83     10.41 o 
  -2  16   1       24.16       28.77      4.44 o 
  -1  16   1       13.59       23.04      5.53 o 
   0  16   1       70.04       81.32      8.00 o 
   1  16   1        4.59        4.16      4.69 o 
   2  16   1     2251.62     2107.88     29.97 o 
   3  16   1       11.17        9.76      6.20 o 
   4  16   1      389.52      417.06     17.07 o 
   5  16   1      255.46      230.33     15.80 o 
   6  16   1        3.97       -3.16     10.21 o 
   7  16   1       14.22       11.85     11.35 o 
   8  16   1       27.77       32.28     13.51 o 
   9  16   1       82.36       71.17     16.00 o 
  10  16   1       99.74      104.72     39.64 o 
  11  16   1       94.54       45.85     31.98 o 
 -11  17   1        1.54      -23.17     23.17 o 
 -10  17   1        0.01       -7.96     16.21 o 
  -9  17   1       31.52        6.31     16.11 o 
  -8  17   1       12.77       12.78     15.65 o 
  -7  17   1      510.64      470.47     35.89 o 
  -6  17   1      252.30      243.83     16.28 o 
  -5  17   1       71.37       45.49     10.09 o 
  -4  17   1       17.37       32.24      9.54 o 
  -3  17   1      322.95      308.72     17.80 o 
  -2  17   1       39.44       46.10      6.72 o 
  -1  17   1       54.79       55.71      6.77 o 
   0  17   1      574.85      538.98     13.08 o 
   1  17   1        1.53        8.46      4.87 o 
   2  17   1        0.53        2.35      5.45 o 
   3  17   1      494.24      541.72     15.56 o 
   4  17   1       54.35       38.97      8.79 o 
   5  17   1        8.56        6.58     11.95 o 
   6  17   1        8.46       18.07     11.54 o 
   7  17   1       59.82       50.74     13.65 o 
   8  17   1        5.79        0.16     15.62 o 
   9  17   1        0.03        7.32     12.73 o 
  10  17   1      170.32      224.48     44.39 o 
  11  17   1       77.00      138.28     48.92 o 
 -11  18   1       16.16       37.63     29.68 o 
 -10  18   1        1.39       -1.48     24.56 o 
  -9  18   1      171.80      232.25     49.44 o 
  -8  18   1        0.01       -1.08     15.44 o 
  -7  18   1       25.61       34.53     16.82 o 
  -6  18   1       11.87       29.21      9.90 o 
  -5  18   1      139.66      160.38     19.58 o 
  -4  18   1       68.61       76.67     10.88 o 
  -3  18   1        0.23       -7.62      7.96 o 
  -2  18   1     1049.20      945.58     23.93 o 
  -1  18   1       13.94       10.84      5.95 o 
   0  18   1     1352.77     1303.28     23.91 o 
   1  18   1        2.74        0.07      4.65 o 
   2  18   1       28.76       37.39      6.01 o 
   3  18   1      320.87      338.57     17.87 o 
   4  18   1      111.53      117.19     11.75 o 
   5  18   1        0.84       -3.42      9.80 o 
   6  18   1      170.73      146.83     16.35 o 
   7  18   1       30.18        8.34     12.36 o 
   8  18   1        2.10      -13.54     14.31 o 
   9  18   1       15.19       19.84     13.93 o 
  10  18   1       40.31       33.90     28.87 o 
  11  18   1        0.38      -12.59     27.34 o 
 -11  19   1       20.69       15.26     37.63 o 
 -10  19   1       55.13      115.09     54.40 o 
  -9  19   1       70.96       39.76     18.91 o 
  -8  19   1       91.62       98.53     20.64 o 
  -7  19   1       45.84       29.47     16.37 o 
  -6  19   1      722.67      691.51     25.33 o 
  -5  19   1      299.04      266.36     15.85 o 
  -4  19   1      164.63      136.89     14.69 o 
  -3  19   1       26.27       30.64     10.81 o 
  -2  19   1      266.96      296.76     17.43 o 
  -1  19   1      173.60      174.17     11.64 o 
   0  19   1     1355.09     1294.03     22.77 o 
   1  19   1      367.54      355.11     13.35 o 
   2  19   1        1.38        2.68      5.85 o 
   3  19   1       42.01       46.53      9.35 o 
   4  19   1     1092.80      957.65     26.07 o 
   5  19   1      569.66      477.08     24.65 o 
   6  19   1       51.52       36.94     12.94 o 
   7  19   1       89.11       84.71     15.48 o 
   8  19   1       13.77       11.28     12.94 o 
   9  19   1        1.18       11.80     17.40 o 
  10  19   1        5.55        9.74     26.14 o 
  11  19   1      189.31      228.13     44.27 o 
 -11  20   1        2.46       33.76     31.22 o 
 -10  20   1       39.90       18.88     35.53 o 
  -9  20   1      174.07      149.10     24.03 o 
  -8  20   1        6.34        2.89     16.33 o 
  -7  20   1        0.90      -16.40     16.40 o 
  -6  20   1       82.61       50.37     11.97 o 
  -5  20   1       81.65       82.53     15.71 o 
  -4  20   1       25.25       15.53      9.46 o 
  -3  20   1        0.32        6.03      8.12 o 
  -2  20   1      463.37      456.27     19.60 o 
  -1  20   1     1625.10     1584.99     30.37 o 
   0  20   1      498.69      532.23     14.11 o 
   1  20   1      219.42      224.86     11.06 o 
   2  20   1        2.05        0.25      7.25 o 
   3  20   1        0.61       13.99      8.42 o 
   4  20   1        3.34        6.55      8.71 o 
   5  20   1      113.47      116.86     18.88 o 
   6  20   1       14.24        6.75     11.61 o 
   7  20   1       27.11       32.56     13.50 o 
   8  20   1       88.11      118.63     18.20 o 
   9  20   1       50.08       10.26     18.79 o 
  10  20   1      236.63      264.44     43.11 o 
 -10  21   1        0.24        7.40     26.91 o 
  -9  21   1        4.00        4.60     22.43 o 
  -8  21   1        0.46        6.50     17.16 o 
  -7  21   1        8.23        4.35     15.81 o 
  -6  21   1       27.38       31.47     13.43 o 
  -5  21   1       20.79       14.28     15.44 o 
  -4  21   1        0.24       -8.62      8.62 o 
  -3  21   1       71.61       80.15     11.38 o 
  -2  21   1       15.30       25.33      8.87 o 
  -1  21   1     5737.35     5612.66     98.25 o 
   0  21   1     3679.12     3619.09     50.23 o 
   1  21   1      208.42      214.53     11.92 o 
   2  21   1      361.16      350.75     15.79 o 
   3  21   1        8.57       21.09     10.35 o 
   4  21   1     1612.33     1326.10     34.95 o 
   5  21   1      242.11      221.15     16.67 o 
   6  21   1        6.74       33.02     12.85 o 
   7  21   1       17.06        5.04     12.72 o 
   8  21   1       14.59       12.22     14.57 o 
   9  21   1       81.61      112.61     33.62 o 
  10  21   1        1.70       -2.94     30.36 o 
 -10  22   1       17.30        8.03     27.69 o 
  -9  22   1        7.24       34.30     36.10 o 
  -8  22   1       45.89       35.51     19.12 o 
  -7  22   1       63.83       64.61     18.89 o 
  -6  22   1       30.78       23.82     14.98 o 
  -5  22   1       63.39       60.20     13.10 o 
  -4  22   1       47.24       70.94     12.30 o 
  -3  22   1      115.96      101.50     12.66 o 
  -2  22   1        2.77        4.76      8.72 o 
  -1  22   1      481.88      555.69     20.00 o 
   0  22   1     2525.47     2543.76     51.76 o 
   1  22   1      154.55      139.65     17.04 o 
   2  22   1       22.64       26.21      8.56 o 
   3  22   1      461.74      509.05     20.07 o 
   4  22   1      617.36      549.63     33.07 o 
   5  22   1       46.40       30.16     11.76 o 
   6  22   1       68.24      140.80     18.33 o 
   7  22   1       22.95       11.00     13.37 o 
   8  22   1       45.86        6.20     17.20 o 
   9  22   1        1.26       42.27     59.44 o 
  10  22   1       13.11       32.46     30.63 o 
 -10  23   1       32.17        1.72     28.38 o 
  -9  23   1        0.11      -24.49     24.49 o 
  -8  23   1       48.10      122.15     26.43 o 
  -7  23   1       13.54       24.62     22.55 o 
  -6  23   1       84.62       50.93     21.17 o 
  -5  23   1      271.14      238.65     18.94 o 
  -4  23   1       24.80       42.93     12.48 o 
  -3  23   1        5.03       23.59     10.09 o 
  -2  23   1      301.67      313.46     26.24 o 
  -1  23   1     2391.10     2383.71     47.46 o 
   0  23   1     2513.45     2599.65     69.45 o 
   1  23   1       57.91       55.31     11.23 o 
   2  23   1      318.10      328.94     16.42 o 
   3  23   1      165.06      159.26     13.49 o 
   4  23   1      118.13       94.57     14.66 o 
   5  23   1        0.22       -2.57     12.41 o 
   6  23   1       58.65       36.00     14.44 o 
   7  23   1        5.49       15.54     13.61 o 
   8  23   1      100.28       73.17     22.28 o 
   9  23   1        6.84       27.62     27.92 o 
  10  23   1        0.61      -24.10     24.10 o 
 -10  24   1        1.74       44.39     40.31 o 
  -9  24   1       17.49       36.23     28.42 o 
  -8  24   1        0.99      -12.44     19.95 o 
  -7  24   1       26.17       44.09     20.65 o 
  -6  24   1        0.10       -5.55     13.84 o 
  -5  24   1      187.92      162.12     21.27 o 
  -4  24   1       52.57       58.76     13.13 o 
  -3  24   1      490.50      578.82     23.54 o 
  -2  24   1      459.71      505.73     21.14 o 
  -1  24   1       60.69       90.01     12.96 o 
   0  24   1        0.06       29.86     15.47 o 
   1  24   1      335.34      367.39     24.96 o 
   2  24   1        8.46        9.48      9.93 o 
   3  24   1       10.24       -2.78     10.45 o 
   4  24   1       19.54       25.31     11.13 o 
   5  24   1        0.00       15.87     11.28 o 
   6  24   1      220.93      184.45     19.62 o 
   7  24   1      110.61      106.97     18.09 o 
   8  24   1       22.70       19.38     19.87 o 
   9  24   1       44.83       66.06     32.78 o 
  -9  25   1       30.62       22.87     28.18 o 
  -8  25   1       20.92       -9.12     21.55 o 
  -7  25   1        7.77       38.22     17.93 o 
  -6  25   1        1.53       17.21     15.70 o 
  -5  25   1      258.63      227.76     23.11 o 
  -4  25   1       86.55      108.62     15.25 o 
  -3  25   1      237.80      266.25     17.92 o 
  -2  25   1        0.04        8.47     10.19 o 
  -1  25   1      534.31      602.80     37.87 o 
   0  25   1      612.51      621.18     42.29 o 
   1  25   1       37.62       43.36     18.21 o 
   2  25   1       55.29       45.45     12.10 o 
   3  25   1      120.36       77.66     12.33 o 
   4  25   1      399.60      301.40     28.32 o 
   5  25   1       29.10       28.09     13.72 o 
   6  25   1       13.01       15.98     13.84 o 
   7  25   1      116.17       63.45     20.82 o 
   8  25   1      105.31      235.19     67.54 o 
   9  25   1        5.32       22.82     28.04 o 
  -9  26   1        0.33        6.36     37.18 o 
  -8  26   1       98.23      123.25     32.27 o 
  -7  26   1       24.86       26.64     17.55 o 
  -6  26   1      108.34      115.03     20.52 o 
  -5  26   1        9.08       16.52     14.48 o 
  -4  26   1      138.30      116.52     15.91 o 
  -3  26   1        0.40        1.27     10.60 o 
  -2  26   1      206.50      245.74     18.00 o 
  -1  26   1        0.93       21.82     15.42 o 
   0  26   1      177.65      159.02     25.03 o 
   1  26   1        3.69       -2.15     29.34 o 
   2  26   1      137.11      142.74     17.88 o 
   3  26   1       31.93       39.65     13.28 o 
   4  26   1        0.22      -10.16     10.16 o 
   5  26   1       14.41       11.86     11.90 o 
   6  26   1        0.17        4.30     13.41 o 
   7  26   1       17.28       -9.84     17.29 o 
   8  26   1       12.91      -19.66     39.35 o 
   9  26   1       12.77      -18.79     48.54 o 
  -8  27   1       12.75       68.00     30.04 o 
  -7  27   1       74.75       91.92     21.36 o 
  -6  27   1       85.75      127.43     26.70 o 
  -5  27   1       23.49       39.89     16.36 o 
  -4  27   1       38.95       46.83     16.20 o 
  -3  27   1       92.95       81.12     14.49 o 
  -2  27   1      129.19      161.14     25.81 o 
  -1  27   1        3.67       22.44     16.93 o 
   0  27   1        2.39       13.51     16.34 o 
   1  27   1        6.31       19.09     17.26 o 
   2  27   1       42.11       49.91     20.61 o 
   3  27   1       13.58        8.19     13.71 o 
   4  27   1        7.11       11.11     13.77 o 
   5  27   1       32.46        6.27     12.02 o 
   6  27   1       18.41       31.46     17.43 o 
   7  27   1        7.01       36.85     19.74 o 
   8  27   1        2.13        8.81     28.34 o 
  -8  28   1      109.07       88.28     53.13 o 
  -7  28   1        0.57      -12.20     24.33 o 
  -6  28   1       71.09       43.76     18.34 o 
  -5  28   1      192.82      188.32     22.91 o 
  -4  28   1        2.16       -0.59     14.25 o 
  -3  28   1       58.31       77.98     18.22 o 
  -2  28   1        0.06       -8.76     16.33 o 
  -1  28   1      156.37      205.27     28.60 o 
   0  28   1        0.04       15.57     22.58 o 
   1  28   1      244.35      263.40     66.59 o 
   2  28   1        0.03        2.74     31.25 o 
   3  28   1        6.03       -4.18     12.73 o 
   4  28   1      123.27      164.57     19.24 o 
   5  28   1        2.84       10.95     12.82 o 
   6  28   1        0.02       15.78     18.36 o 
   7  28   1      224.35      258.60     54.79 o 
   8  28   1       34.32       95.89     35.70 o 
  -7  29   1      234.73      413.56     49.88 o 
  -6  29   1       38.86       53.24     18.91 o 
  -5  29   1        2.88        8.46     15.78 o 
  -4  29   1      112.06      120.17     20.46 o 
  -3  29   1       22.70       46.55     20.11 o 
  -2  29   1        1.22       24.75     18.68 o 
  -1  29   1       19.23       33.51     18.96 o 
   0  29   1       14.27        9.11     28.38 o 
   1  29   1       22.46       22.85     19.15 o 
   2  29   1       64.02       88.87     23.54 o 
   3  29   1      146.75      155.74     27.88 o 
   4  29   1      105.97      125.12     20.01 o 
   5  29   1        6.46       18.36     14.88 o 
   6  29   1       50.95      110.69     27.29 o 
   7  29   1       89.77      142.84     37.61 o 
  -7  30   1        9.48       12.31     31.70 o 
  -6  30   1        0.70       17.68     17.69 o 
  -5  30   1       41.28       51.71     20.25 o 
  -4  30   1       20.44       68.78     24.64 o 
  -3  30   1        0.99       12.50     29.47 o 
  -2  30   1        0.62        7.97     20.15 o 
  -1  30   1        0.02       29.55     19.88 o 
   0  30   1        1.71      -13.14     16.99 o 
   1  30   1        2.23       -4.67     17.31 o 
   2  30   1       86.24      114.73     27.01 o 
   3  30   1       69.37       72.43     24.25 o 
   4  30   1        7.57       29.40     16.47 o 
   5  30   1       33.18       96.44     25.51 o 
   6  30   1      279.15      358.03     39.84 o 
   7  30   1       22.09        3.37     39.80 o 
  -6  31   1      295.71      358.06     71.68 o 
  -5  31   1       92.56       92.45     30.10 o 
  -4  31   1      221.08      360.61     60.21 o 
  -3  31   1      203.77      224.25     48.60 o 
  -2  31   1      159.01      177.79     30.07 o 
  -1  31   1       29.77       52.50     39.48 o 
   0  31   1       72.97      113.87     48.98 o 
   1  31   1       41.44       68.43     23.22 o 
   2  31   1       89.45       91.07     25.77 o 
   3  31   1       40.33       23.91     22.08 o 
   4  31   1      101.58       76.12     26.02 o 
   5  31   1        9.33       25.86     23.84 o 
   6  31   1      111.80      119.56     41.01 o 
  -6  32   1       23.50       20.33     22.90 o 
  -5  32   1       43.05      100.64     41.20 o 
  -4  32   1      102.56      122.46     45.28 o 
  -3  32   1       51.36       76.66     38.01 o 
  -2  32   1      203.16      146.82     44.39 o 
  -1  32   1       12.63       -3.38     23.60 o 
   0  32   1      114.00      197.18     42.86 o 
   1  32   1       45.00       40.64     41.01 o 
   2  32   1        8.86       21.01     25.89 o 
   3  32   1       25.95       40.12     22.64 o 
   4  32   1       17.31       34.47     23.87 o 
   5  32   1       37.97       56.02     26.87 o 
  -5  33   1        7.44        9.82     33.55 o 
  -4  33   1        2.69       29.08     32.66 o 
  -3  33   1      121.33      180.37     48.73 o 
  -2  33   1       21.60       61.99     35.59 o 
  -1  33   1        3.73        7.44     20.74 o 
   0  33   1        3.32       27.98     22.43 o 
   1  33   1       14.37       12.67     20.43 o 
   2  33   1      322.02      455.87     42.80 o 
   3  33   1       20.10       49.53     22.96 o 
   4  33   1        0.68       -1.91     31.76 o 
   5  33   1      169.48      245.30     57.53 o 
  -4  34   1        0.94      -14.67     31.76 o 
  -3  34   1        0.59        3.06     33.17 o 
  -2  34   1        3.90        8.55     30.23 o 
  -1  34   1       27.83       65.35     23.89 o 
   0  34   1       35.75       27.22     21.69 o 
   1  34   1        2.37       -1.27     20.85 o 
   2  34   1       78.85       73.00     25.94 o 
   3  34   1       74.32       98.25     45.28 o 
   4  34   1       18.44       59.19     38.14 o 
  -3  35   1        8.95       42.09     35.72 o 
  -2  35   1      104.52      141.08     44.01 o 
  -1  35   1       34.76       32.27     35.21 o 
   0  35   1       28.25       20.05     34.82 o 
   1  35   1        7.07       12.84     22.19 o 
   2  35   1       12.32       23.24     22.92 o 
   3  35   1        3.84      -31.89     31.89 o 
   0  36   1       14.23        2.66     22.23 o 
 -10   0   2     1002.33      913.10     35.60 o 
  -8   0   2       78.20      120.50     14.25 o 
  -6   0   2      114.18      113.89     14.05 o 
  -4   0   2     4112.66     4112.58     91.41 o 
  -2   0   2    27003.43    25082.86    595.53 o 
   0   0   2        0.01       -4.01      4.01 o 
   2   0   2        0.51        5.58      7.29 o 
   4   0   2     6583.53     8221.43    272.14 o 
   6   0   2      891.49     1014.55     29.09 o 
   8   0   2      777.83      729.72     28.08 o 
  10   0   2        2.97        9.04     16.63 o 
  12   0   2      101.12      145.04     50.00 o 
 -12   1   2        0.09       52.17     38.52 o 
 -11   1   2       32.30       33.79     11.80 o 
 -10   1   2       21.24       33.51      9.05 o 
  -9   1   2       87.54       84.80     10.29 o 
  -8   1   2      153.69      153.13     11.28 o 
  -7   1   2        1.18        8.12      7.05 o 
  -6   1   2       26.76       33.39      9.81 o 
  -5   1   2      572.94      609.80     17.84 o 
  -4   1   2     1689.53     1734.04     31.96 o 
  -3   1   2      322.24      358.65     13.07 o 
  -2   1   2     4485.98     4562.50     66.28 o 
  -1   1   2     5433.35     5651.60    105.68 o 
   0   1   2     4803.12     4770.57     52.79 o 
   1   1   2       59.84       42.16      4.75 o 
   2   1   2      231.33      233.62      8.23 o 
   3   1   2     2026.74     1936.96     33.31 o 
   4   1   2     7066.17     8485.59    193.62 o 
   5   1   2      767.72      734.56     15.15 o 
   6   1   2       29.53       33.97      6.70 o 
   7   1   2       50.33       62.84      8.51 o 
   8   1   2     1221.70     1067.46     23.67 o 
   9   1   2        1.46       -5.86      8.93 o 
  10   1   2       69.18       58.84     11.68 o 
  11   1   2       14.27       29.36     12.50 o 
  12   1   2        6.26       16.10     16.88 o 
 -12   2   2        1.87       35.15     20.38 o 
 -11   2   2       49.90       61.70     15.69 o 
 -10   2   2      489.86      473.06     18.31 o 
  -9   2   2      264.58      269.75     16.00 o 
  -8   2   2      201.86      180.47     11.76 o 
  -7   2   2      552.69      559.49     16.88 o 
  -6   2   2       10.00        4.50      6.49 o 
  -5   2   2      340.90      387.80     14.11 o 
  -4   2   2        7.64        0.87      6.11 o 
  -3   2   2     1743.08     1735.92     33.01 o 
  -2   2   2    69601.60    67382.45    931.54 o 
  -1   2   2     2910.69     2965.58     42.20 o 
   0   2   2      383.79      380.82      7.60 o 
   1   2   2      486.17      508.51     10.82 o 
   2   2   2      406.91      341.22     10.13 o 
   3   2   2     6398.59     6525.65     78.74 o 
   4   2   2     4050.55     4931.44    145.02 o 
   5   2   2      249.49      335.97     12.10 o 
   6   2   2      321.81      352.45     12.79 o 
   7   2   2      215.52      202.82     11.12 o 
   8   2   2       35.90       30.56     14.04 o 
   9   2   2        1.14        5.21      9.48 o 
  10   2   2      287.45      277.69     17.19 o 
  11   2   2       46.54       58.84     13.98 o 
  12   2   2        0.50        8.81     16.77 o 
 -12   3   2       33.72       35.71     17.15 o 
 -11   3   2       50.35       41.75     14.51 o 
 -10   3   2        8.68       14.90      9.54 o 
  -9   3   2       25.50       26.76      8.91 o 
  -8   3   2       40.55       34.66      8.80 o 
  -7   3   2      257.18      270.28     20.29 o 
  -6   3   2       36.97       45.65      7.67 o 
  -5   3   2       40.06       46.37      7.19 o 
  -4   3   2      416.80      412.22     12.49 o 
  -3   3   2     6155.46     5883.63     94.97 o 
  -2   3   2    10325.55    10212.10    135.60 o 
  -1   3   2      647.31      615.74     11.23 o 
   0   3   2      417.82      322.30      7.64 o 
   1   3   2      356.04      339.83     11.02 o 
   2   3   2        6.44        4.33      4.71 o 
   3   3   2      233.42      253.48     12.10 o 
   4   3   2     1644.98     1899.38     37.75 o 
   5   3   2      625.00      617.19     16.19 o 
   6   3   2       63.45       48.61      7.02 o 
   7   3   2      415.60      448.43     16.09 o 
   8   3   2       34.28       61.59     11.99 o 
   9   3   2       55.94       56.18     11.11 o 
  10   3   2        8.94        4.12     10.44 o 
  11   3   2      124.38       94.58     24.08 o 
  12   3   2        0.76       10.59     14.88 o 
 -13   4   2       47.95       12.52     27.94 o 
 -12   4   2        3.16       14.70     14.95 o 
 -11   4   2      122.39       68.00     16.56 o 
 -10   4   2       22.55       40.22     13.40 o 
  -9   4   2       73.15       84.38     10.56 o 
  -8   4   2      281.82      324.11     15.16 o 
  -7   4   2        2.06        2.53      6.81 o 
  -6   4   2      174.18      220.24     11.17 o 
  -5   4   2      936.27      922.70     19.83 o 
  -4   4   2       95.36       89.64      7.34 o 
  -3   4   2     2665.94     2521.21     34.61 o 
  -2   4   2      337.43      355.80     11.99 o 
  -1   4   2     2487.98     2496.36     33.79 o 
   0   4   2      178.78      233.72      7.39 o 
   1   4   2       42.70       30.09      4.11 o 
   2   4   2      177.20      193.81      7.85 o 
   3   4   2        3.25       10.49      6.46 o 
   4   4   2        0.27        5.35      8.51 o 
   5   4   2       38.00       50.68      7.07 o 
   6   4   2        1.87        7.29      6.95 o 
   7   4   2       96.47       99.96     10.45 o 
   8   4   2      278.87      252.88     14.04 o 
   9   4   2       20.36       36.86     10.92 o 
  10   4   2       58.41       45.89     15.44 o 
  11   4   2       30.78       33.45     14.02 o 
  12   4   2        0.35       13.21     15.99 o 
 -13   5   2      158.12      117.72     41.65 o 
 -12   5   2       78.95       91.13     18.28 o 
 -11   5   2        1.62       17.72     16.26 o 
 -10   5   2        2.15        3.90     13.90 o 
  -9   5   2      271.73      262.49     15.41 o 
  -8   5   2      125.40      149.69     13.62 o 
  -7   5   2       39.95       29.79      7.75 o 
  -6   5   2      540.31      542.56     15.75 o 
  -5   5   2      163.18      142.51      8.73 o 
  -4   5   2       34.71       22.56      5.71 o 
  -3   5   2     1495.96     1468.78     21.97 o 
  -2   5   2     1560.97     1386.45     20.31 o 
  -1   5   2      860.01      936.62     14.12 o 
   0   5   2     4035.23     3697.02     49.81 o 
   1   5   2       92.64       99.02      8.92 o 
   2   5   2      718.62      696.42     14.86 o 
   3   5   2     7742.17     6942.38     83.37 o 
   4   5   2       26.85       26.17      6.06 o 
   5   5   2        5.64        7.97      6.08 o 
   6   5   2       24.83       35.93      7.53 o 
   7   5   2       98.48      101.23     10.47 o 
   8   5   2       83.69       76.53     10.79 o 
   9   5   2      511.19      514.89     23.73 o 
  10   5   2       14.73       13.62     12.51 o 
  11   5   2        9.52       35.11     13.52 o 
  12   5   2        1.32        8.66     28.63 o 
 -13   6   2       14.96       28.71     28.60 o 
 -12   6   2       12.05        3.78     15.23 o 
 -11   6   2        1.88      -14.16     14.16 o 
 -10   6   2       65.56       68.11     17.28 o 
  -9   6   2       22.08       41.31     17.37 o 
  -8   6   2      633.82      647.27     18.41 o 
  -7   6   2      455.58      448.09     17.65 o 
  -6   6   2      787.51      780.19     17.83 o 
  -5   6   2     1111.53     1012.79     21.21 o 
  -4   6   2      135.90      135.87      8.23 o 
  -3   6   2     5045.92     4936.34     59.87 o 
  -2   6   2     6376.59     6026.96     75.95 o 
  -1   6   2       45.36       39.58      3.94 o 
   0   6   2      807.26      806.49     14.61 o 
   1   6   2      333.77      303.62      8.96 o 
   2   6   2     5882.58     5537.88     66.71 o 
   3   6   2      492.93      484.86     17.25 o 
   4   6   2      187.85      187.29      8.74 o 
   5   6   2      272.18      263.61     12.09 o 
   6   6   2        2.92        1.36      6.67 o 
   7   6   2        8.89       16.70     10.23 o 
   8   6   2       35.66       40.53     10.28 o 
   9   6   2      364.44      391.23     27.52 o 
  10   6   2      108.69      122.69     16.75 o 
  11   6   2      249.97      262.12     21.87 o 
  12   6   2      232.26      240.92     54.89 o 
 -13   7   2        0.03       41.29     27.64 o 
 -12   7   2       20.39       17.18     15.66 o 
 -11   7   2       58.36       71.57     19.46 o 
 -10   7   2      439.60      322.52     26.45 o 
  -9   7   2      139.38      130.36     20.40 o 
  -8   7   2        7.47        0.33      9.50 o 
  -7   7   2      196.65      210.37     10.88 o 
  -6   7   2        4.95       13.84      6.61 o 
  -5   7   2      847.77      839.34     18.65 o 
  -4   7   2        3.70        5.41      4.34 o 
  -3   7   2      643.56      644.85     14.63 o 
  -2   7   2        2.48        7.11      4.16 o 
  -1   7   2     1298.21     1212.25     17.73 o 
   0   7   2      882.04      799.33     14.86 o 
   1   7   2     3872.48     3854.44     50.28 o 
   2   7   2      137.58      147.84      7.11 o 
   3   7   2     1155.32     1171.59     19.34 o 
   4   7   2        0.25        0.22      5.26 o 
   5   7   2      185.38      186.67      9.73 o 
   6   7   2      271.36      256.66     11.89 o 
   7   7   2      301.81      311.02     14.55 o 
   8   7   2       15.84        4.54     10.28 o 
   9   7   2      341.96      334.23     21.43 o 
  10   7   2       38.66       26.00     15.15 o 
  11   7   2      198.47      200.53     21.71 o 
  12   7   2       14.85       14.62     20.25 o 
 -13   8   2       99.55       88.07     26.14 o 
 -12   8   2       40.15       61.12     19.66 o 
 -11   8   2       43.14       47.05     23.55 o 
 -10   8   2      126.58      117.90     20.25 o 
  -9   8   2       59.57       64.58     19.74 o 
  -8   8   2        9.43      -10.01     10.01 o 
  -7   8   2      635.24      655.66     18.66 o 
  -6   8   2       24.57       37.14      7.14 o 
  -5   8   2     1124.61     1132.98     22.31 o 
  -4   8   2      213.14      194.27      7.54 o 
  -3   8   2     1469.09     1529.82     30.14 o 
  -2   8   2     1597.63     1534.22     24.87 o 
  -1   8   2     2008.34     2017.58     27.11 o 
   0   8   2     1456.93     1314.30     21.25 o 
   1   8   2       39.76       35.19      5.18 o 
   2   8   2     1118.32     1131.92     18.18 o 
   3   8   2     1106.10     1123.38     18.83 o 
   4   8   2       21.23       26.92      5.78 o 
   5   8   2      730.31      648.70     15.88 o 
   6   8   2      626.19      586.91     16.47 o 
   7   8   2      132.04      133.64     12.56 o 
   8   8   2      148.03      131.73     15.43 o 
   9   8   2      431.40      408.33     31.06 o 
  10   8   2       39.90       21.28     13.75 o 
  11   8   2       63.68       60.47     16.00 o 
  12   8   2        4.00       -9.62     16.07 o 
 -12   9   2        0.25        0.42     17.30 o 
 -11   9   2        7.18        3.43     16.88 o 
 -10   9   2       34.41       62.42     18.45 o 
  -9   9   2      215.95      245.54     43.53 o 
  -8   9   2       92.38      103.50     14.87 o 
  -7   9   2       34.19       32.94     11.55 o 
  -6   9   2      420.15      415.63     13.58 o 
  -5   9   2     1921.01     1962.00     28.63 o 
  -4   9   2       25.97       11.67      5.48 o 
  -3   9   2     2555.59     2505.79     45.20 o 
  -2   9   2      106.45      147.08      8.30 o 
  -1   9   2      121.72      104.99      7.14 o 
   0   9   2     3421.96     3333.05     45.91 o 
   1   9   2      150.86      158.84      6.70 o 
   2   9   2       39.95       33.28      4.85 o 
   3   9   2     1745.47     1849.50     27.11 o 
   4   9   2        8.10       10.59      5.06 o 
   5   9   2      634.75      638.68     15.47 o 
   6   9   2      105.34      118.77      9.30 o 
   7   9   2       20.05        7.01      9.86 o 
   8   9   2       34.60       29.41     11.12 o 
   9   9   2      104.84      129.47     18.64 o 
  10   9   2        0.00        6.93     12.66 o 
  11   9   2      681.66      810.37     44.51 o 
  12   9   2      104.07      112.45     23.49 o 
 -12  10   2      297.40      310.15     44.18 o 
 -11  10   2       22.75       -9.07     25.10 o 
 -10  10   2      116.97      121.66     21.26 o 
  -9  10   2       39.10       25.43     18.50 o 
  -8  10   2      801.67      829.57     40.78 o 
  -7  10   2     1303.65     1238.09     37.78 o 
  -6  10   2      916.30      933.05     23.24 o 
  -5  10   2      259.88      259.40      9.57 o 
  -4  10   2      784.85      862.83     19.80 o 
  -3  10   2     2737.33     2974.93     52.63 o 
  -2  10   2        0.29       -5.36      5.36 o 
  -1  10   2      180.73      156.92      6.23 o 
   0  10   2      578.28      552.66     12.82 o 
   1  10   2     1604.06     1658.89     23.85 o 
   2  10   2      205.84      220.80      7.95 o 
   3  10   2      230.47      255.03      8.76 o 
   4  10   2     1007.78      891.08     17.43 o 
   5  10   2      521.15      465.54     13.01 o 
   6  10   2     3453.33     3252.40     52.69 o 
   7  10   2     1246.44     1264.09     43.44 o 
   8  10   2      125.03      107.74     23.52 o 
   9  10   2       13.72        8.25     12.60 o 
  10  10   2       47.64       72.56     17.18 o 
  11  10   2        2.30       15.36     14.38 o 
  12  10   2        2.31      -16.82     17.36 o 
 -12  11   2       42.76       85.08     32.45 o 
 -11  11   2        6.09        3.00     16.35 o 
 -10  11   2        9.91       18.54     17.55 o 
  -9  11   2      100.31      102.70     22.38 o 
  -8  11   2      324.32      336.59     29.15 o 
  -7  11   2      184.75      174.06     16.62 o 
  -6  11   2        0.74       -6.82      8.55 o 
  -5  11   2       39.64       54.26      8.31 o 
  -4  11   2      154.17      156.21      8.52 o 
  -3  11   2      262.85      355.16     12.71 o 
  -2  11   2     2368.69     2274.12     41.82 o 
  -1  11   2       20.00       23.93      4.90 o 
   0  11   2       70.34      101.27      6.71 o 
   1  11   2     3020.20     3069.65     39.50 o 
   2  11   2     9230.56     9646.29    116.84 o 
   3  11   2      125.52      104.92      7.22 o 
   4  11   2      365.80      397.76     11.17 o 
   5  11   2        1.78       13.57      6.42 o 
   6  11   2     4520.03     4042.06     66.84 o 
   7  11   2       21.19       38.69     10.38 o 
   8  11   2        8.99       12.54     12.74 o 
   9  11   2        8.72       -3.65     13.00 o 
  10  11   2        1.83        3.77     14.15 o 
  11  11   2       48.90       68.17     20.43 o 
  12  11   2      113.29       65.43     27.10 o 
 -12  12   2      412.48      554.17     63.01 o 
 -11  12   2        2.23        3.56     17.95 o 
 -10  12   2       11.21       36.39     18.61 o 
  -9  12   2      203.07      164.80     26.01 o 
  -8  12   2      636.53      679.07     39.06 o 
  -7  12   2      948.57      903.82     32.11 o 
  -6  12   2       30.51       34.03      9.41 o 
  -5  12   2        3.59       -6.76      6.76 o 
  -4  12   2     1221.33     1253.48     33.10 o 
  -3  12   2     4772.05     4844.25     81.34 o 
  -2  12   2      175.90      175.90      9.35 o 
  -1  12   2        5.50        4.43      4.50 o 
   0  12   2     3231.06     3119.87     46.96 o 
   1  12   2       56.85       40.93      5.37 o 
   2  12   2      704.58      723.37     16.25 o 
   3  12   2        6.36        4.95      5.92 o 
   4  12   2      458.55      459.10     13.83 o 
   5  12   2      387.68      408.58     13.97 o 
   6  12   2     3471.59     3325.11     62.53 o 
   7  12   2      747.69      711.17     28.83 o 
   8  12   2       28.17       36.14     13.44 o 
   9  12   2       17.17        5.75     17.39 o 
  10  12   2       31.08       25.91     15.18 o 
  11  12   2        0.39      -11.34     17.33 o 
  12  12   2        9.07        5.97     23.45 o 
 -12  13   2        2.78      -20.87     28.89 o 
 -11  13   2        9.85       18.29     18.07 o 
 -10  13   2       19.94       -7.88     15.96 o 
  -9  13   2       48.01       28.85     18.17 o 
  -8  13   2      115.17      121.29     21.48 o 
  -7  13   2      210.38      225.43     24.27 o 
  -6  13   2       44.79       43.33      9.59 o 
  -5  13   2      556.53      513.50     19.76 o 
  -4  13   2      777.52      751.22     25.67 o 
  -3  13   2       42.44       39.52      8.40 o 
  -2  13   2       54.41       56.01      8.15 o 
  -1  13   2      172.76      158.83      7.64 o 
   0  13   2      361.71      362.39     11.03 o 
   1  13   2      132.10      157.59      7.41 o 
   2  13   2       83.46       79.02      6.47 o 
   3  13   2      593.22      589.02     13.94 o 
   4  13   2        0.49       -3.68      5.81 o 
   5  13   2       44.48       61.49      8.69 o 
   6  13   2     2480.63     2316.41     50.18 o 
   7  13   2      104.50      122.04     15.38 o 
   8  13   2      264.09      266.60     21.27 o 
   9  13   2       10.57       25.26     14.51 o 
  10  13   2      155.35      131.26     21.84 o 
  11  13   2        6.69       21.28     30.24 o 
 -12  14   2      275.61      192.38     38.93 o 
 -11  14   2       47.43       52.97     22.92 o 
 -10  14   2        1.30      -10.40     15.88 o 
  -9  14   2        8.41       10.74     14.78 o 
  -8  14   2      310.31      194.41     28.80 o 
  -7  14   2      456.97      480.04     32.58 o 
  -6  14   2       27.70       43.86     12.95 o 
  -5  14   2        0.05        1.69      7.55 o 
  -4  14   2        0.00       -2.14      7.32 o 
  -3  14   2      158.00      158.51     11.59 o 
  -2  14   2       73.65       65.28      5.73 o 
  -1  14   2     1949.84     1868.29     28.70 o 
   0  14   2      409.33      453.38     12.22 o 
   1  14   2      737.51      793.61     15.12 o 
   2  14   2      131.60      146.46      9.54 o 
   3  14   2       39.01       31.38      6.51 o 
   4  14   2        0.52        7.70      6.48 o 
   5  14   2      198.55      220.61     14.23 o 
   6  14   2      622.91      605.25     25.95 o 
   7  14   2        5.03        3.07     11.32 o 
   8  14   2      279.02      249.07     27.88 o 
   9  14   2       12.09        9.22     13.51 o 
  10  14   2       18.80       37.66     16.32 o 
  11  14   2        0.22        7.42     43.98 o 
 -12  15   2       35.53       49.60     30.22 o 
 -11  15   2       36.02        1.91     51.34 o 
 -10  15   2        0.07        9.93     17.29 o 
  -9  15   2       56.13       47.93     21.80 o 
  -8  15   2       74.60       84.16     21.04 o 
  -7  15   2      146.41      164.56     22.85 o 
  -6  15   2        0.26       -4.57      8.88 o 
  -5  15   2      407.11      385.31     20.00 o 
  -4  15   2      147.69      134.02     12.88 o 
  -3  15   2      424.53      406.71     18.52 o 
  -2  15   2        1.56       10.21      3.67 o 
  -1  15   2      972.59      949.17     17.89 o 
   0  15   2      436.59      435.50     14.30 o 
   1  15   2      272.44      269.03     10.32 o 
   2  15   2        0.04       13.73      4.85 o 
   3  15   2      943.42      924.11     19.23 o 
   4  15   2       33.79       43.65     11.57 o 
   5  15   2        7.94       10.95      9.86 o 
   6  15   2      515.53      494.40     24.02 o 
   7  15   2       73.58       80.60     14.70 o 
   8  15   2      537.90      536.66     28.43 o 
   9  15   2       52.02       57.88     16.16 o 
  10  15   2       27.75        8.41     19.64 o 
  11  15   2        4.32      -13.22     27.03 o 
 -12  16   2      173.26      143.34     38.20 o 
 -11  16   2        7.87       52.10     29.49 o 
 -10  16   2       34.29       24.84     17.80 o 
  -9  16   2       12.63        2.66     15.75 o 
  -8  16   2       76.00       41.87     18.06 o 
  -7  16   2      165.79      179.47     20.40 o 
  -6  16   2      110.85      125.83     16.94 o 
  -5  16   2      193.49      204.84     18.76 o 
  -4  16   2      140.20      134.23     13.14 o 
  -3  16   2       23.61       14.21      9.32 o 
  -2  16   2      110.72       90.91      5.56 o 
  -1  16   2       11.49        9.01      4.90 o 
   0  16   2       49.31       44.74      6.19 o 
   1  16   2        4.24        7.26      4.72 o 
   2  16   2        9.49        8.48      4.49 o 
   3  16   2        5.61        8.65      6.02 o 
   4  16   2     1116.19     1040.45     30.93 o 
   5  16   2      273.78      297.24     17.81 o 
   6  16   2       18.50       30.49     13.07 o 
   7  16   2        0.74        2.77     11.58 o 
   8  16   2      275.00      276.34     22.00 o 
   9  16   2       73.91      101.44     18.20 o 
  10  16   2      188.35      174.78     31.05 o 
  11  16   2        0.38       57.53     32.18 o 
 -11  17   2       10.95      -23.89     23.89 o 
 -10  17   2       11.29       12.71     33.99 o 
  -9  17   2       16.50       -3.89     17.74 o 
  -8  17   2       66.25       51.51     20.20 o 
  -7  17   2        1.38       45.67     16.05 o 
  -6  17   2        5.19       29.61     15.01 o 
  -5  17   2       36.59       36.23     10.58 o 
  -4  17   2      303.64      287.91     19.92 o 
  -3  17   2       26.70       31.30      9.36 o 
  -2  17   2        0.02       12.24      4.98 o 
  -1  17   2      330.40      334.72     10.78 o 
   0  17   2       48.53       49.42      6.57 o 
   1  17   2      339.56      305.20     10.08 o 
   2  17   2       29.73       35.53      6.50 o 
   3  17   2       56.99       59.90      7.94 o 
   4  17   2      399.02      363.34     18.38 o 
   5  17   2       16.03       18.86     10.33 o 
   6  17   2        3.09       -6.77     13.66 o 
   7  17   2        0.09       -2.78     11.81 o 
   8  17   2      507.40      473.87     27.28 o 
   9  17   2       20.74       11.18     15.08 o 
  10  17   2       25.56       72.06     23.08 o 
  11  17   2       45.20       89.36     34.79 o 
 -11  18   2       17.73       68.70     44.77 o 
 -10  18   2        3.79       16.49     21.92 o 
  -9  18   2       68.26       80.09     28.48 o 
  -8  18   2       65.07       73.89     22.11 o 
  -7  18   2       77.08       80.32     23.80 o 
  -6  18   2      125.31      170.76     22.13 o 
  -5  18   2       99.30       81.56     13.24 o 
  -4  18   2        8.01        8.09      9.22 o 
  -3  18   2       90.79      108.22     12.47 o 
  -2  18   2       31.61       37.58     13.85 o 
  -1  18   2     3799.06     3507.65     54.04 o 
   0  18   2      813.82      784.32     19.02 o 
   1  18   2       24.88       17.69      5.33 o 
   2  18   2      160.71      183.41      9.40 o 
   3  18   2      207.95      204.07     11.23 o 
   4  18   2      150.34      123.85     13.43 o 
   5  18   2        1.54       17.59     11.43 o 
   6  18   2        0.06        9.98     10.96 o 
   7  18   2        1.45       11.61     13.42 o 
   8  18   2        3.23       13.70     14.29 o 
   9  18   2       37.42       37.33     20.32 o 
  10  18   2      100.52       33.44     28.40 o 
  11  18   2      148.19      176.59     71.05 o 
 -11  19   2        5.88       34.72     28.62 o 
 -10  19   2        7.58       43.15     57.85 o 
  -9  19   2        0.92       62.76     22.56 o 
  -8  19   2       21.65       28.81     24.03 o 
  -7  19   2      214.21      291.08     28.54 o 
  -6  19   2      753.61      794.57     39.81 o 
  -5  19   2      770.07      764.10     29.52 o 
  -4  19   2       10.16       16.47     11.21 o 
  -3  19   2      439.89      429.71     21.14 o 
  -2  19   2      494.55      536.08     22.29 o 
  -1  19   2      211.95      240.32     10.94 o 
   0  19   2      268.74      272.96     11.19 o 
   1  19   2       21.64       29.06      6.80 o 
   2  19   2        9.91        9.85      6.39 o 
   3  19   2      288.95      247.05     14.39 o 
   4  19   2        0.34       -8.13      9.23 o 
   5  19   2      883.72      711.58     28.35 o 
   6  19   2       13.30       -0.24     11.28 o 
   7  19   2       15.46       18.00     15.14 o 
   8  19   2       35.56       38.98     14.66 o 
   9  19   2       48.41       50.62     16.53 o 
  10  19   2       21.24       -6.12     27.03 o 
 -11  20   2       55.77       90.70     33.59 o 
 -10  20   2       35.73       56.25     30.54 o 
  -9  20   2       46.50       27.41     21.48 o 
  -8  20   2       87.84       45.44     21.32 o 
  -7  20   2       65.81       48.18     18.45 o 
  -6  20   2      159.26      144.83     22.22 o 
  -5  20   2      497.24      482.32     31.01 o 
  -4  20   2      134.89      151.22     18.76 o 
  -3  20   2       52.32       58.77     11.50 o 
  -2  20   2      123.99      116.76     13.14 o 
  -1  20   2     1701.58     1614.34     36.23 o 
   0  20   2      610.58      582.09     15.88 o 
   1  20   2     1242.68     1216.05     26.50 o 
   2  20   2        1.50       -7.07      7.81 o 
   3  20   2        7.52       -3.85      7.83 o 
   4  20   2       22.91       11.44      9.31 o 
   5  20   2       37.05       43.14     12.86 o 
   6  20   2       16.95       28.97     12.92 o 
   7  20   2       20.06       17.77     18.71 o 
   8  20   2       72.97       66.87     16.57 o 
   9  20   2        6.20      -21.83     24.54 o 
  10  20   2       10.17      -25.76     25.76 o 
 -10  21   2       25.63       45.32     31.96 o 
  -9  21   2       59.54       41.36     22.62 o 
  -8  21   2        3.58       31.11     20.04 o 
  -7  21   2        3.23       10.05     17.14 o 
  -6  21   2        0.68       10.95     18.07 o 
  -5  21   2      208.33      155.64     21.60 o 
  -4  21   2       20.72       29.50     14.34 o 
  -3  21   2        2.62       -5.09      9.41 o 
  -2  21   2        0.03       -4.50      9.81 o 
  -1  21   2     2509.42     2430.84     56.39 o 
   0  21   2        1.16       -0.08      6.22 o 
   1  21   2      608.81      578.00     18.09 o 
   2  21   2        0.86       -4.04      7.58 o 
   3  21   2       29.38       16.97      8.99 o 
   4  21   2        3.11       -2.88      8.78 o 
   5  21   2       60.63       39.14     13.93 o 
   6  21   2        5.09       -4.47     11.63 o 
   7  21   2       84.55       85.31     16.75 o 
   8  21   2       20.94       32.32     14.94 o 
   9  21   2       78.19       96.24     34.95 o 
  10  21   2        2.74      -14.28     26.50 o 
 -10  22   2        2.07       38.65     30.65 o 
  -9  22   2       43.21      132.46     35.25 o 
  -8  22   2       40.63       41.96     20.88 o 
  -7  22   2        4.85       20.41     21.80 o 
  -6  22   2       26.38       24.37     14.81 o 
  -5  22   2      926.98      839.55     40.45 o 
  -4  22   2       94.65      120.68     15.34 o 
  -3  22   2      118.85      141.86     15.27 o 
  -2  22   2       24.40       14.63     15.36 o 
  -1  22   2     5773.66     5892.89    115.42 o 
   0  22   2     1917.73     1915.65     47.59 o 
   1  22   2      499.16      496.59     23.66 o 
   2  22   2       15.69       13.16      8.57 o 
   3  22   2       22.92       20.30      9.67 o 
   4  22   2        0.37       -9.17      9.17 o 
   5  22   2      359.57      378.74     42.77 o 
   6  22   2      173.43      163.30     19.01 o 
   7  22   2       58.69       98.53     17.88 o 
   8  22   2       40.72       59.61     16.98 o 
   9  22   2        5.48       33.93     31.20 o 
  10  22   2        2.24        4.72     28.79 o 
 -10  23   2       11.71       -2.13     28.75 o 
  -9  23   2        0.94       23.90     27.01 o 
  -8  23   2       55.11       67.53     22.91 o 
  -7  23   2       85.57       70.23     29.96 o 
  -6  23   2       21.58       19.69     14.40 o 
  -5  23   2      108.96      131.50     20.68 o 
  -4  23   2       13.03       12.78     35.06 o 
  -3  23   2      106.19      106.88     15.25 o 
  -2  23   2        7.87       12.17     11.16 o 
  -1  23   2      199.02      227.71     23.00 o 
   0  23   2      283.02      311.79     30.27 o 
   1  23   2       68.55       68.67     11.70 o 
   2  23   2      249.19      235.85     15.14 o 
   3  23   2       65.03       72.87     13.06 o 
   4  23   2      759.10      597.16     24.61 o 
   5  23   2        8.96       39.65     13.82 o 
   6  23   2        0.03      -12.69     12.69 o 
   7  23   2       31.73       38.37     15.00 o 
   8  23   2       25.98       12.27     15.71 o 
   9  23   2        0.35       19.80     29.80 o 
 -10  24   2        2.36       -8.49     36.67 o 
  -9  24   2       36.05       64.09     30.27 o 
  -8  24   2        0.05       10.74     19.84 o 
  -7  24   2       18.01       35.06     17.29 o 
  -6  24   2        4.91        9.94     15.10 o 
  -5  24   2      427.15      419.85     28.07 o 
  -4  24   2      727.35      749.02     33.29 o 
  -3  24   2       61.78       66.86     17.65 o 
  -2  24   2      115.33      118.57     15.21 o 
  -1  24   2      743.38      701.47     32.77 o 
   0  24   2      165.63      200.12     19.03 o 
   1  24   2       26.28       29.02     12.02 o 
   2  24   2        8.51        6.34     10.51 o 
   3  24   2       48.99       45.91     10.86 o 
   4  24   2       73.70       93.09     14.28 o 
   5  24   2      376.42      340.63     23.00 o 
   6  24   2        2.89        8.46     13.95 o 
   7  24   2        7.26       -6.44     13.72 o 
   8  24   2       30.09       14.38     22.84 o 
   9  24   2        0.14       13.55     28.89 o 
  -9  25   2      108.15      163.94     37.22 o 
  -8  25   2       33.11       72.68     31.69 o 
  -7  25   2        5.15       12.79     16.13 o 
  -6  25   2       13.13       -1.77     14.68 o 
  -5  25   2       64.21       92.28     18.72 o 
  -4  25   2      352.64      359.37     25.31 o 
  -3  25   2      627.48      718.44     27.39 o 
  -2  25   2        2.70       12.86     10.48 o 
  -1  25   2      446.98      470.68     28.40 o 
   0  25   2        0.68       15.29     15.73 o 
   1  25   2        0.87       -4.38     14.24 o 
   2  25   2        5.35        5.54     12.86 o 
   3  25   2        0.99        4.27     10.02 o 
   4  25   2        1.92       -9.60     10.60 o 
   5  25   2       89.33      106.43     24.04 o 
   6  25   2       10.53       17.95     14.17 o 
   7  25   2       43.64       35.85     15.93 o 
   8  25   2       29.41       21.41     29.01 o 
   9  25   2      104.44      176.97     60.34 o 
  -9  26   2        2.73      -13.42     41.71 o 
  -8  26   2        1.60        8.01     25.90 o 
  -7  26   2       51.15       76.82     20.30 o 
  -6  26   2       21.64       20.25     19.77 o 
  -5  26   2        9.33       -7.15     19.02 o 
  -4  26   2      209.02      210.85     21.63 o 
  -3  26   2      503.43      553.04     28.21 o 
  -2  26   2        4.69       14.63     11.67 o 
  -1  26   2      157.69      124.23     22.86 o 
   0  26   2        2.19       36.21     28.45 o 
   1  26   2      192.41      260.43     29.30 o 
   2  26   2       15.83       36.40     16.06 o 
   3  26   2       19.05       23.72     11.70 o 
   4  26   2       20.62       24.25     13.85 o 
   5  26   2       52.41       28.70     14.37 o 
   6  26   2        0.15      -10.36     13.80 o 
   7  26   2       57.04       57.81     16.94 o 
   8  26   2       18.36       39.81     34.95 o 
  -8  27   2        6.80       -9.22     45.67 o 
  -7  27   2        1.21       -9.63     15.78 o 
  -6  27   2      178.03      122.27     20.89 o 
  -5  27   2        0.70       20.67     15.91 o 
  -4  27   2      108.73       89.17     17.76 o 
  -3  27   2      180.77      194.28     20.45 o 
  -2  27   2        3.15       21.69     13.91 o 
  -1  27   2       28.28       21.80     17.66 o 
   0  27   2        6.19       13.86     16.59 o 
   1  27   2       13.07        4.29     16.69 o 
   2  27   2       21.55       32.26     18.85 o 
   3  27   2       37.60       19.38     15.62 o 
   4  27   2       84.55       63.70     19.40 o 
   5  27   2       20.77       46.38     23.30 o 
   6  27   2       11.90       30.42     15.85 o 
   7  27   2       82.81       79.85     23.07 o 
   8  27   2       22.03       37.28     30.65 o 
  -8  28   2       29.49       21.16     28.25 o 
  -7  28   2       17.27       43.63     21.27 o 
  -6  28   2      113.86      143.61     28.28 o 
  -5  28   2       47.28       64.22     17.61 o 
  -4  28   2      151.70      156.71     20.56 o 
  -3  28   2      267.64      296.29     26.55 o 
  -2  28   2       22.56       86.57     22.63 o 
  -1  28   2        0.12       15.07     34.63 o 
   0  28   2        0.42       12.07     17.23 o 
   1  28   2      130.43      149.14     40.18 o 
   2  28   2        4.06      -15.66     16.00 o 
   3  28   2       11.95        6.02     16.49 o 
   4  28   2       13.90       24.43     16.38 o 
   5  28   2       32.19        6.35     14.23 o 
   6  28   2      129.76      147.21     22.81 o 
   7  28   2      129.35      204.05     93.88 o 
  -7  29   2       72.10      124.40     27.03 o 
  -6  29   2        3.93        5.41     16.74 o 
  -5  29   2       90.43      113.40     41.08 o 
  -4  29   2        3.66        7.51     15.53 o 
  -3  29   2      324.86      285.86     50.39 o 
  -2  29   2      128.98      168.12     41.84 o 
  -1  29   2        0.91       28.25     22.90 o 
   0  29   2        6.75       20.34     18.76 o 
   1  29   2       36.32       48.02     20.96 o 
   2  29   2      203.28      207.06     30.30 o 
   3  29   2        9.49        7.09     18.43 o 
   4  29   2      107.41      143.09     25.13 o 
   5  29   2      145.14      186.22     26.53 o 
   6  29   2       66.16       97.63     19.35 o 
   7  29   2       38.63       44.39     37.12 o 
  -7  30   2        9.68       20.10     21.03 o 
  -6  30   2        2.76       -1.20     17.47 o 
  -5  30   2        3.65       34.25     17.35 o 
  -4  30   2      110.97      145.93     44.77 o 
  -3  30   2       42.80        1.79     27.94 o 
  -2  30   2      204.57      271.96     49.88 o 
  -1  30   2       20.55       18.58     20.11 o 
   0  30   2       33.90       42.47     20.78 o 
   1  30   2        1.01       25.58     20.16 o 
   2  30   2      103.09      118.35     27.19 o 
   3  30   2       14.27       15.33     20.49 o 
   4  30   2       57.20       63.97     26.86 o 
   5  30   2      104.53      132.18     54.85 o 
   6  30   2      335.76      292.24     68.63 o 
  -6  31   2       38.30       55.89     26.06 o 
  -5  31   2       30.39       28.54     25.91 o 
  -4  31   2       56.20       60.85     37.25 o 
  -3  31   2        0.65      -25.26     27.68 o 
  -2  31   2        0.09       56.25     33.80 o 
  -1  31   2        2.68      -10.29     16.73 o 
   0  31   2       30.51       70.52     24.34 o 
   1  31   2      229.55      332.84     79.85 o 
   2  31   2       62.33      109.69     27.24 o 
   3  31   2        3.55       35.38     28.45 o 
   4  31   2       40.47       52.31     28.89 o 
   5  31   2       88.54      118.89     61.68 o 
   6  31   2      679.85      840.62     96.56 o 
  -6  32   2        2.86       15.09     21.62 o 
  -5  32   2        3.69       -6.12     31.63 o 
  -4  32   2       17.39       25.26     33.04 o 
  -3  32   2       66.13       46.30     35.72 o 
  -2  32   2       19.36       29.98     32.40 o 
  -1  32   2       46.15      121.82     38.52 o 
   0  32   2        0.38        1.34     22.77 o 
   1  32   2       84.33      113.67     36.80 o 
   2  32   2       65.79      153.06     63.08 o 
   3  32   2       12.84       31.99     22.96 o 
   4  32   2       32.92       31.86     23.98 o 
   5  32   2        0.44       30.61     30.10 o 
  -5  33   2        2.04      -27.04     27.04 o 
  -4  33   2        0.09       29.08     33.42 o 
  -3  33   2       74.52       69.65     37.25 o 
  -2  33   2       22.14       67.73     37.50 o 
  -1  33   2        0.97       27.68     29.72 o 
   0  33   2       64.77       80.38     25.60 o 
   1  33   2       32.96       52.48     22.72 o 
   2  33   2       15.98       57.84     38.91 o 
   3  33   2      128.21      170.91     32.10 o 
   4  33   2        3.33       70.80     35.08 o 
  -4  34   2        0.13       19.52     37.25 o 
  -3  34   2      144.53      128.20     43.37 o 
  -2  34   2        7.58       32.02     32.91 o 
  -1  34   2        0.02       13.14     33.04 o 
   0  34   2      354.35      366.35     57.27 o 
   1  34   2       29.55       67.63     36.93 o 
   2  34   2      156.21      198.77     50.90 o 
   3  34   2       33.83       15.66     21.36 o 
  -3  35   2       59.20       42.86     36.23 o 
  -2  35   2        9.83       25.77     35.21 o 
  -1  35   2        2.15       56.64     36.86 o 
   0  35   2        1.92       79.34     39.67 o 
   1  35   2        2.96        4.21     23.02 o 
   2  35   2       12.18        7.56     26.28 o 
 -11   0   3        1.56        7.97     17.24 o 
  -9   0   3        5.72        9.28     12.93 o 
  -7   0   3       12.92        0.90     13.79 o 
  -5   0   3     1106.52     1203.48     45.68 o 
  -3   0   3       15.99        7.62      8.85 o 
  -1   0   3   108567.88   118308.55   2975.10 o 
   1   0   3      711.61      574.99     17.18 o 
   3   0   3     2308.19     2761.16     63.45 o 
   5   0   3       25.89        2.12      9.14 o 
   7   0   3       52.63       66.77     15.02 o 
   9   0   3        8.23       12.69     16.10 o 
  11   0   3       33.28       51.09     25.46 o 
 -12   1   3       10.51        1.20     22.56 o 
 -11   1   3       15.15       11.98     14.85 o 
 -10   1   3       26.42       12.45     12.17 o 
  -9   1   3      162.59      194.35     15.02 o 
  -8   1   3      162.00      208.69     15.61 o 
  -7   1   3      149.75      158.88     14.92 o 
  -6   1   3      499.61      476.67     20.94 o 
  -5   1   3      212.53      222.75     14.24 o 
  -4   1   3        1.01        2.51      7.60 o 
  -3   1   3       88.93      102.43      8.19 o 
  -2   1   3      199.98      228.68     10.57 o 
  -1   1   3    41474.34    44679.85    548.33 o 
   0   1   3    10127.42    10037.65    114.66 o 
   1   1   3     1223.00     1217.16     18.83 o 
   2   1   3      514.83      524.61     12.55 o 
   3   1   3     1493.39     1938.86     76.24 o 
   4   1   3     3302.91     3516.42     49.73 o 
   5   1   3       90.09      112.25      8.84 o 
   6   1   3        0.43        6.62      7.54 o 
   7   1   3      283.61      227.86     13.89 o 
   8   1   3       44.62       48.50     10.78 o 
   9   1   3        4.96       -8.01     10.33 o 
  10   1   3      171.62      160.00     17.28 o 
  11   1   3        9.40       12.42     13.25 o 
  12   1   3        1.49       -0.09     19.06 o 
 -12   2   3       36.01       45.59     25.96 o 
 -11   2   3        2.42      -10.54     21.87 o 
 -10   2   3        0.07       13.45     12.53 o 
  -9   2   3      254.80      256.30     16.05 o 
  -8   2   3      238.86      270.42     17.19 o 
  -7   2   3       69.64       91.14     13.68 o 
  -6   2   3       27.82       40.52     10.15 o 
  -5   2   3      753.38      800.06     25.07 o 
  -4   2   3     5210.22     4986.89     83.50 o 
  -3   2   3        0.77       -1.50      5.58 o 
  -2   2   3     2711.19     2670.80     42.84 o 
  -1   2   3    52132.00    55876.68    774.21 o 
   0   2   3     1659.22     1599.86     22.20 o 
   1   2   3     4383.38     4099.01     50.31 o 
   2   2   3     1171.79     1050.54     18.13 o 
   3   2   3      671.23      895.53     67.35 o 
   4   2   3     3211.53     3468.48     86.56 o 
   5   2   3       17.48       11.76      6.90 o 
   6   2   3      854.09      868.31     22.19 o 
   7   2   3       33.72       54.42      9.91 o 
   8   2   3       25.89       25.71     10.10 o 
   9   2   3       20.02        4.23     10.59 o 
  10   2   3        0.00       12.17     14.35 o 
  11   2   3       68.20      123.88     17.89 o 
  12   2   3        2.07      -21.67     21.67 o 
 -12   3   3       11.95        7.72     19.57 o 
 -11   3   3       18.96      -13.69     20.65 o 
 -10   3   3       27.77       32.86     20.16 o 
  -9   3   3       72.03       93.93     12.56 o 
  -8   3   3       13.73       13.85     10.52 o 
  -7   3   3       18.35       35.65     16.81 o 
  -6   3   3     1065.07     1088.34     30.03 o 
  -5   3   3     3490.69     3499.50     62.58 o 
  -4   3   3     1287.55     1314.04     25.21 o 
  -3   3   3      600.66      583.81     15.06 o 
  -2   3   3     3903.28     3871.15     59.58 o 
  -1   3   3    16219.68    17161.67    202.42 o 
   0   3   3      148.95      164.33      6.56 o 
   1   3   3     1087.41     1091.97     17.62 o 
   2   3   3      471.24      500.22     16.03 o 
   3   3   3     2033.26     2142.54     32.64 o 
   4   3   3      527.32      580.48     19.47 o 
   5   3   3        4.75        5.35      6.68 o 
   6   3   3      166.98      187.52     12.17 o 
   7   3   3        2.08       16.66      8.38 o 
   8   3   3        7.63        5.27      9.63 o 
   9   3   3        6.94        8.55     11.31 o 
  10   3   3      109.63      100.26     17.61 o 
  11   3   3       48.58       31.26     16.51 o 
  12   3   3       81.21      100.12     25.32 o 
 -13   4   3       65.48       69.79     30.31 o 
 -12   4   3       88.98       87.02     24.10 o 
 -11   4   3      109.27      125.09     31.68 o 
 -10   4   3       57.85       67.30     24.13 o 
  -9   4   3       40.20       32.25     13.92 o 
  -8   4   3      390.27      430.13     18.65 o 
  -7   4   3      275.78      301.25     16.61 o 
  -6   4   3      149.85      150.54     11.77 o 
  -5   4   3     1943.46     1821.33     33.82 o 
  -4   4   3     3227.29     3099.81     49.62 o 
  -3   4   3        2.35        2.47      5.32 o 
  -2   4   3     1428.97     1306.36     22.70 o 
  -1   4   3     1667.64     1725.13     24.40 o 
   0   4   3      480.74      464.46     11.12 o 
   1   4   3       53.22       59.69      5.82 o 
   2   4   3     1506.78     1441.90     23.55 o 
   3   4   3     4686.52     4958.39     66.05 o 
   4   4   3      222.91      301.97     12.72 o 
   5   4   3      727.31      678.44     19.51 o 
   6   4   3        4.75       13.68      6.77 o 
   7   4   3       11.74       11.94      8.14 o 
   8   4   3      433.64      380.93     18.70 o 
   9   4   3      142.73      147.32     27.10 o 
  10   4   3       93.67      103.87     17.63 o 
  11   4   3       28.19       42.98     16.60 o 
  12   4   3        2.35       18.94     21.32 o 
 -13   5   3      195.62      229.27     54.72 o 
 -12   5   3       19.25       35.19     23.43 o 
 -11   5   3       10.91       60.77     25.26 o 
 -10   5   3        8.26        8.57     19.91 o 
  -9   5   3       24.05       33.26     16.39 o 
  -8   5   3      140.60      122.17     12.51 o 
  -7   5   3      221.26      251.79     14.81 o 
  -6   5   3      124.30      113.78     10.66 o 
  -5   5   3      878.25      862.52     20.19 o 
  -4   5   3     3006.11     2883.82     46.61 o 
  -3   5   3       14.66        4.66      5.27 o 
  -2   5   3      260.41      247.49      9.90 o 
  -1   5   3     1152.73      984.57     17.69 o 
   0   5   3     2179.08     2087.90     29.81 o 
   1   5   3     1559.67     1507.77     23.59 o 
   2   5   3     1217.93     1226.21     25.14 o 
   3   5   3      352.77      350.38     21.53 o 
   4   5   3     1062.67      963.74     21.24 o 
   5   5   3      767.16      719.56     17.88 o 
   6   5   3       25.19       44.79      8.65 o 
   7   5   3       13.47       24.92      8.52 o 
   8   5   3      181.38      151.25     14.99 o 
   9   5   3       28.51       17.65     13.47 o 
  10   5   3        6.44       23.72     15.71 o 
  11   5   3        6.60        9.68     15.16 o 
  12   5   3      257.21      307.65     68.18 o 
 -13   6   3       38.45       42.15     27.39 o 
 -12   6   3      138.67       89.27     24.69 o 
 -11   6   3        3.81       -2.57     33.61 o 
 -10   6   3       46.15       36.97     22.45 o 
  -9   6   3      234.07      175.99     28.77 o 
  -8   6   3      393.21      456.01     23.53 o 
  -7   6   3       35.39       42.42      9.59 o 
  -6   6   3      525.00      548.20     18.50 o 
  -5   6   3     1459.59     1396.91     27.58 o 
  -4   6   3     1101.10     1089.01     20.21 o 
  -3   6   3       16.16        8.47      5.23 o 
  -2   6   3      521.42      450.78     11.76 o 
  -1   6   3     1213.27     1161.89     20.99 o 
   0   6   3      999.48      944.10     17.64 o 
   1   6   3       10.05        6.88      5.05 o 
   2   6   3      251.70      281.61     14.12 o 
   3   6   3      119.79      144.33      8.22 o 
   4   6   3       14.54       10.13      5.84 o 
   5   6   3       20.31       27.15      7.05 o 
   6   6   3     1224.25     1167.57     24.55 o 
   7   6   3      313.19      335.78     15.79 o 
   8   6   3       97.20       98.79     13.19 o 
   9   6   3      107.44       80.67     24.43 o 
  10   6   3       32.34       48.55     17.53 o 
  11   6   3       86.25       64.60     18.08 o 
  12   6   3        2.56      -12.72     19.91 o 
 -13   7   3       28.08       56.27     29.72 o 
 -12   7   3       70.39       86.88     28.20 o 
 -11   7   3       77.19       27.74     29.91 o 
 -10   7   3       81.22       89.90     27.92 o 
  -9   7   3       13.16       31.48     21.46 o 
  -8   7   3     2362.79     2369.92     67.97 o 
  -7   7   3      863.48      896.27     25.32 o 
  -6   7   3       50.40       46.28      7.51 o 
  -5   7   3      404.80      455.15     14.94 o 
  -4   7   3      694.98      648.52     14.14 o 
  -3   7   3      399.51      359.58     10.27 o 
  -2   7   3      567.81      602.35     12.44 o 
  -1   7   3       57.90       67.16      6.17 o 
   0   7   3     1222.28     1153.54     20.42 o 
   1   7   3       77.08      121.82      8.69 o 
   2   7   3       21.12       16.17      5.32 o 
   3   7   3       70.24       59.17      6.57 o 
   4   7   3      416.78      449.74     14.76 o 
   5   7   3      193.58      188.06     10.29 o 
   6   7   3      335.77      346.56     14.03 o 
   7   7   3      759.56      701.48     20.92 o 
   8   7   3      232.12      250.99     18.24 o 
   9   7   3        1.28      -10.05     10.99 o 
  10   7   3       35.70       69.52     17.49 o 
  11   7   3       74.37       31.56     16.96 o 
  12   7   3      190.80      231.64     45.31 o 
 -13   8   3        1.59       13.27     27.17 o 
 -12   8   3        1.71       11.10     21.15 o 
 -11   8   3        1.80       11.41     19.25 o 
 -10   8   3        2.21       27.88     44.77 o 
  -9   8   3       98.30       65.66     24.62 o 
  -8   8   3     1689.78     1604.23     83.11 o 
  -7   8   3        0.00        1.12      7.12 o 
  -6   8   3        6.65        2.41      6.36 o 
  -5   8   3      462.61      448.22     19.15 o 
  -4   8   3     1591.53     1509.06     21.91 o 
  -3   8   3      146.78      149.54      5.90 o 
  -2   8   3      885.71      773.31     13.24 o 
  -1   8   3       32.89       54.87      5.31 o 
   0   8   3      531.18      483.22     12.37 o 
   1   8   3      101.43       68.88      8.62 o 
   2   8   3      193.61      190.30      9.00 o 
   3   8   3       18.29       33.45      6.31 o 
   4   8   3       50.32       51.40      6.63 o 
   5   8   3      405.24      349.04     12.73 o 
   6   8   3     2626.49     2515.48     40.83 o 
   7   8   3     2757.05     2581.48     52.64 o 
   8   8   3        5.33       11.79     11.35 o 
   9   8   3       93.15       87.88     16.44 o 
  10   8   3      178.57      203.14     23.06 o 
  11   8   3      147.32      142.68     21.73 o 
  12   8   3        9.42       18.29     22.86 o 
 -12   9   3       99.41      152.27     35.68 o 
 -11   9   3        1.74      -15.38     19.01 o 
 -10   9   3       26.06       -0.05     21.56 o 
  -9   9   3      412.88      497.89     42.29 o 
  -8   9   3     2732.17     2744.55    248.93 o 
  -7   9   3      228.19      203.05     27.31 o 
  -6   9   3        0.39        1.17      5.86 o 
  -5   9   3        0.09       -4.37      4.37 o 
  -4   9   3      498.86      440.56     10.00 o 
  -3   9   3      173.12      191.52      7.06 o 
  -2   9   3      124.44      123.43      5.34 o 
  -1   9   3     1013.53      948.04     17.13 o 
   0   9   3     1078.34     1058.70     19.66 o 
   1   9   3      492.11      485.44     12.97 o 
   2   9   3      196.62      202.36      8.64 o 
   3   9   3      352.18      323.85     10.88 o 
   4   9   3       47.74       50.39      7.66 o 
   5   9   3       61.79       51.90      7.34 o 
   6   9   3     1806.78     1837.72     32.48 o 
   7   9   3      291.36      289.20     26.11 o 
   8   9   3      133.46      156.11     17.11 o 
   9   9   3        6.64       42.24     15.00 o 
  10   9   3       49.32       47.96     16.73 o 
  11   9   3       21.44       36.88     22.44 o 
  12   9   3        8.18       -6.08     21.89 o 
 -12  10   3       74.73       83.88     39.61 o 
 -11  10   3       58.67       43.77     29.98 o 
 -10  10   3        1.84       -0.48     22.33 o 
  -9  10   3       62.69       74.63     25.65 o 
  -8  10   3      532.71      534.82     41.87 o 
  -7  10   3      102.08       80.24     25.38 o 
  -6  10   3        9.13        7.49      7.13 o 
  -5  10   3       14.72       20.04      6.75 o 
  -4  10   3       16.12       23.44      5.30 o 
  -3  10   3     2612.83     2704.38     40.58 o 
  -2  10   3      666.63      697.24     14.70 o 
  -1  10   3      189.75      173.34     11.10 o 
   0  10   3     1444.26     1532.47     25.19 o 
   1  10   3     1340.92     1409.48     24.63 o 
   2  10   3      574.08      576.79     13.86 o 
   3  10   3        4.06        2.11      5.20 o 
   4  10   3      105.35      102.43      8.74 o 
   5  10   3       10.30        1.58      5.89 o 
   6  10   3     8240.62     7803.54    117.66 o 
   7  10   3      121.14      136.78     15.23 o 
   8  10   3       20.54       49.02     15.66 o 
   9  10   3      161.30      154.85     21.45 o 
  10  10   3      102.07       95.28     23.90 o 
  11  10   3       21.12       -6.35     20.60 o 
  12  10   3       22.54       20.36     23.52 o 
 -12  11   3       65.16       93.65     32.68 o 
 -11  11   3       93.38       85.74     25.04 o 
 -10  11   3       80.88      107.30     29.20 o 
  -9  11   3     1208.73     1231.02     64.44 o 
  -8  11   3     1864.07     1702.32     74.12 o 
  -7  11   3      310.57      266.71     30.06 o 
  -6  11   3      158.39      173.56     20.58 o 
  -5  11   3      145.77      134.49     10.40 o 
  -4  11   3        3.26        4.25      5.70 o 
  -3  11   3      684.21      737.38     19.09 o 
  -2  11   3       30.14       22.05      3.83 o 
  -1  11   3     1992.92     1918.87     29.52 o 
   0  11   3      595.02      561.65     13.64 o 
   1  11   3     2545.85     2603.93     39.62 o 
   2  11   3       73.84       67.47      8.08 o 
   3  11   3      292.73      321.90     10.59 o 
   4  11   3      623.03      585.37     14.77 o 
   5  11   3       16.91       14.32      7.10 o 
   6  11   3     1189.21     1219.61     29.43 o 
   7  11   3      216.07      196.94     17.01 o 
   8  11   3       13.88       28.26     14.94 o 
   9  11   3        3.34      -12.10     12.40 o 
  10  11   3       11.21       53.09     18.14 o 
  11  11   3      160.50      229.54     31.74 o 
 -12  12   3       33.82       51.25     30.17 o 
 -11  12   3        0.03       25.58     21.32 o 
 -10  12   3        1.29       30.94     23.75 o 
  -9  12   3        6.36       33.30     22.45 o 
  -8  12   3      576.39      567.05     43.76 o 
  -7  12   3        2.10       40.26     14.72 o 
  -6  12   3       89.14      105.64     20.65 o 
  -5  12   3       20.41       35.96      8.44 o 
  -4  12   3      313.35      362.94     13.80 o 
  -3  12   3     2292.57     2369.80     44.55 o 
  -2  12   3      115.31      121.52      5.56 o 
  -1  12   3      314.62      354.65     10.61 o 
   0  12   3     1578.47     1565.55     26.13 o 
   1  12   3     5772.71     5970.05     76.37 o 
   2  12   3       78.22       90.45      7.14 o 
   3  12   3       18.65       17.33      5.28 o 
   4  12   3       13.23        9.01      5.55 o 
   5  12   3       13.40       30.93      7.89 o 
   6  12   3      531.08      513.04     22.69 o 
   7  12   3      874.46      757.84     33.93 o 
   8  12   3      630.05      600.00     32.66 o 
   9  12   3       13.63       -3.45     13.03 o 
  10  12   3       71.84       94.88     19.56 o 
  11  12   3       10.13       20.20     21.90 o 
 -12  13   3       69.63      114.82     37.17 o 
 -11  13   3        9.96        8.46     31.82 o 
 -10  13   3       35.94       57.30     28.96 o 
  -9  13   3      271.56      209.45     32.69 o 
  -8  13   3      288.60      390.87     74.88 o 
  -7  13   3      173.10      197.60     22.56 o 
  -6  13   3       91.35      107.21     17.76 o 
  -5  13   3      480.47      506.65     20.93 o 
  -4  13   3      181.47      189.87     24.97 o 
  -3  13   3      771.10      809.35     23.48 o 
  -2  13   3        8.47       11.32      5.18 o 
  -1  13   3     1713.69     1706.68     27.52 o 
   0  13   3       13.83       32.86      6.63 o 
   1  13   3     3332.27     3390.06     46.89 o 
   2  13   3      158.48      144.05      9.86 o 
   3  13   3      473.10      530.64     16.68 o 
   4  13   3       65.63       45.96     11.08 o 
   5  13   3       20.09       22.23      8.32 o 
   6  13   3     1787.31     1647.71     41.85 o 
   7  13   3      691.07      717.45     42.13 o 
   8  13   3      185.92      177.20     19.47 o 
   9  13   3        1.37       11.17     14.39 o 
  10  13   3       31.84       57.16     17.49 o 
  11  13   3       40.81       65.33     25.94 o 
 -12  14   3       65.14       64.25     32.58 o 
 -11  14   3       19.47       58.94     28.04 o 
 -10  14   3        4.59       -5.37     21.51 o 
  -9  14   3       15.41       33.91     23.14 o 
  -8  14   3       75.54       77.40     28.25 o 
  -7  14   3       23.60        9.47     17.38 o 
  -6  14   3      261.40      240.96     23.75 o 
  -5  14   3      287.89      333.62     17.97 o 
  -4  14   3      152.93      144.80     12.24 o 
  -3  14   3      679.78      742.10     20.11 o 
  -2  14   3      268.66      261.57      7.99 o 
  -1  14   3     1163.36     1151.90     21.12 o 
   0  14   3       74.14       61.69      6.34 o 
   1  14   3      331.62      342.15     11.17 o 
   2  14   3        1.54        4.13      6.62 o 
   3  14   3      233.95      251.14     11.97 o 
   4  14   3       31.71       29.75     10.97 o 
   5  14   3       80.76       70.48     11.17 o 
   6  14   3        2.28       12.32     12.56 o 
   7  14   3       80.76       73.46     17.62 o 
   8  14   3      234.52      246.50     29.10 o 
   9  14   3      131.59      150.07     19.80 o 
  10  14   3      115.54       75.58     20.86 o 
  11  14   3        6.20       44.91     23.24 o 
 -12  15   3        0.68       16.51     27.81 o 
 -11  15   3       82.64       93.30     32.60 o 
 -10  15   3        1.91       11.79     29.66 o 
  -9  15   3       92.31       53.36     54.34 o 
  -8  15   3       12.63      -17.90     17.90 o 
  -7  15   3      155.57      133.28     21.09 o 
  -6  15   3       15.36       12.13     12.25 o 
  -5  15   3      247.12      253.30     30.25 o 
  -4  15   3      485.70      497.71     20.72 o 
  -3  15   3       31.78       39.35      6.89 o 
  -2  15   3       58.81       52.06      4.55 o 
  -1  15   3      229.02      238.85      9.56 o 
   0  15   3       23.09       27.16      5.80 o 
   1  15   3      137.64      138.24      8.38 o 
   2  15   3        0.75        0.69      5.48 o 
   3  15   3       12.57        8.22      6.94 o 
   4  15   3        5.76       10.91      8.24 o 
   5  15   3       33.42       35.17      9.64 o 
   6  15   3        1.02      -11.59     11.59 o 
   7  15   3      187.19      209.86     19.85 o 
   8  15   3      926.56      940.38     36.91 o 
   9  15   3       44.26       28.28     15.48 o 
  10  15   3       22.24       22.38     20.11 o 
  11  15   3      174.69      149.29     35.10 o 
 -12  16   3       31.34        9.06     38.14 o 
 -11  16   3        0.00       33.33     28.37 o 
 -10  16   3      140.62      147.15     27.19 o 
  -9  16   3       21.54       52.48     25.20 o 
  -8  16   3       42.94       16.79     21.04 o 
  -7  16   3       41.66       23.83     14.91 o 
  -6  16   3      411.49      420.61     28.67 o 
  -5  16   3        1.27       -3.70     11.08 o 
  -4  16   3       48.96       43.41      9.72 o 
  -3  16   3      194.18      235.13     15.33 o 
  -2  16   3       12.76        7.32      4.38 o 
  -1  16   3     1023.97      952.29     20.97 o 
   0  16   3      255.13      264.17     10.69 o 
   1  16   3       90.83       71.87      7.22 o 
   2  16   3      100.86       85.13      7.59 o 
   3  16   3      217.56      221.46     15.75 o 
   4  16   3      199.53      226.01     14.35 o 
   5  16   3       95.70       99.79     15.60 o 
   6  16   3       34.26       38.09     12.75 o 
   7  16   3      274.63      239.83     20.80 o 
   8  16   3       54.44       73.24     16.59 o 
   9  16   3        8.98       -5.54     14.17 o 
  10  16   3       13.15      -13.62     22.32 o 
  11  16   3      159.20      133.54     54.47 o 
 -11  17   3       23.08       77.45     31.69 o 
 -10  17   3       19.87        1.60     20.79 o 
  -9  17   3        0.04       22.71     22.68 o 
  -8  17   3        3.83      -10.60     23.98 o 
  -7  17   3        2.01       21.12     15.35 o 
  -6  17   3       13.26       12.83     17.18 o 
  -5  17   3        4.25       17.69     12.91 o 
  -4  17   3      246.88      266.09     27.93 o 
  -3  17   3      440.64      406.57     19.43 o 
  -2  17   3       25.58       31.86      5.03 o 
  -1  17   3      387.06      402.33     12.23 o 
   0  17   3        0.02        8.72      5.39 o 
   1  17   3        2.32       10.30      5.82 o 
   2  17   3        0.36        0.61      6.22 o 
   3  17   3       46.52       37.56      9.98 o 
   4  17   3      366.23      352.83     17.20 o 
   5  17   3       86.89       82.88     13.82 o 
   6  17   3      236.61      264.40     20.09 o 
   7  17   3        0.45       -5.45     11.10 o 
   8  17   3        4.25        3.47     13.59 o 
   9  17   3      118.91      171.84     24.95 o 
  10  17   3      163.24      174.17     38.97 o 
 -11  18   3        0.48       65.07     31.69 o 
 -10  18   3       19.33       30.82     27.18 o 
  -9  18   3        0.31        3.97     21.71 o 
  -8  18   3       13.69        4.17     20.17 o 
  -7  18   3      113.22      110.98     20.99 o 
  -6  18   3       21.30        0.59     13.08 o 
  -5  18   3       83.99       78.67     22.51 o 
  -4  18   3      468.02      492.10     22.40 o 
  -3  18   3      831.98      790.39     26.91 o 
  -2  18   3       37.28       35.59      7.71 o 
  -1  18   3      265.71      307.72     11.00 o 
   0  18   3     1056.55     1022.09     19.97 o 
   1  18   3        3.02       11.88      5.69 o 
   2  18   3      104.52       76.82      9.10 o 
   3  18   3       62.30       78.55     10.55 o 
   4  18   3      369.90      342.61     18.86 o 
   5  18   3      100.36       92.79     14.78 o 
   6  18   3       43.84       23.70     12.49 o 
   7  18   3        9.60       10.55     15.65 o 
   8  18   3      244.66      266.25     26.98 o 
   9  18   3       30.84       49.56     17.02 o 
  10  18   3      104.91       93.43     30.36 o 
 -11  19   3       33.38        7.80     26.61 o 
 -10  19   3       73.31      124.50     54.21 o 
  -9  19   3      577.92      587.62     85.66 o 
  -8  19   3      256.03      237.45     35.66 o 
  -7  19   3       19.46       42.30     20.82 o 
  -6  19   3      105.51      107.00     20.25 o 
  -5  19   3        3.99       23.12     13.58 o 
  -4  19   3       60.42       69.34     25.24 o 
  -3  19   3     1200.76     1164.47     63.39 o 
  -2  19   3      915.74      928.56     29.74 o 
  -1  19   3      284.11      285.86     11.04 o 
   0  19   3       79.99       72.67      7.47 o 
   1  19   3       28.13       14.74      6.87 o 
   2  19   3       10.95        5.82      7.46 o 
   3  19   3        2.83        7.18     10.33 o 
   4  19   3       57.46       79.43     12.50 o 
   5  19   3      149.10      162.02     16.75 o 
   6  19   3       33.34       23.88     12.65 o 
   7  19   3        2.15       16.84     13.54 o 
   8  19   3      117.88      181.67     21.18 o 
   9  19   3      136.19      190.18     43.53 o 
  10  19   3      186.85      172.75     69.07 o 
 -11  20   3       27.12       36.30     28.81 o 
 -10  20   3       91.85       57.54     43.37 o 
  -9  20   3       65.68       39.83     22.02 o 
  -8  20   3        6.39       22.79     17.42 o 
  -7  20   3       74.44       71.62     20.44 o 
  -6  20   3       15.49       23.36     15.56 o 
  -5  20   3        2.65      -10.11     13.42 o 
  -4  20   3      648.65      615.23     32.50 o 
  -3  20   3      645.51      674.95     25.94 o 
  -2  20   3     1190.07     1221.64     35.65 o 
  -1  20   3      434.76      451.27     18.22 o 
   0  20   3      953.53      999.61     20.39 o 
   1  20   3        6.03       -4.16      6.74 o 
   2  20   3        0.77       -1.77      7.16 o 
   3  20   3       42.13       39.53     12.25 o 
   4  20   3        0.64       -3.09     10.96 o 
   5  20   3        5.95        5.05     19.26 o 
   6  20   3       89.04       70.79     16.72 o 
   7  20   3      471.89      567.05     29.91 o 
   8  20   3      488.81      648.75     33.09 o 
   9  20   3       82.98      162.55     27.32 o 
  10  20   3       87.59      117.56     36.55 o 
 -10  21   3      442.96      565.72     54.88 o 
  -9  21   3        9.64       10.80     19.80 o 
  -8  21   3        4.20       26.97     18.46 o 
  -7  21   3        5.50        0.89     14.67 o 
  -6  21   3      265.74      242.19     26.60 o 
  -5  21   3      188.22      170.43     23.42 o 
  -4  21   3       33.04       27.53     13.48 o 
  -3  21   3      823.38      852.99     30.10 o 
  -2  21   3      659.33      651.65     25.75 o 
  -1  21   3       31.41       70.74     15.28 o 
   0  21   3      448.95      463.43     14.86 o 
   1  21   3       21.82       18.05      8.12 o 
   2  21   3      291.41      271.33     16.33 o 
   3  21   3       88.85       12.01     11.64 o 
   4  21   3       98.21      128.90     17.87 o 
   5  21   3      172.68      150.74     17.36 o 
   6  21   3        0.16      -12.02     12.02 o 
   7  21   3        0.21        1.28     13.32 o 
   8  21   3       56.13       80.13     18.07 o 
   9  21   3        3.50       38.02     25.09 o 
  10  21   3        0.46      -10.08     47.96 o 
 -10  22   3      172.53      194.53     60.91 o 
  -9  22   3        8.25       47.43     28.76 o 
  -8  22   3        0.20        2.44     17.04 o 
  -7  22   3      103.90       96.74     21.62 o 
  -6  22   3      181.52      156.24     30.67 o 
  -5  22   3       46.84       60.25     17.25 o 
  -4  22   3       13.38       14.86     14.31 o 
  -3  22   3       71.30       74.31     16.19 o 
  -2  22   3       31.11       25.18     10.43 o 
  -1  22   3      698.02      694.92     26.63 o 
   0  22   3      263.44      284.85     18.51 o 
   1  22   3      135.37      136.68     15.48 o 
   2  22   3      161.73      134.10     13.79 o 
   3  22   3      101.21      103.44     15.23 o 
   4  22   3     1033.45      937.66     36.66 o 
   5  22   3       12.90        5.20     12.33 o 
   6  22   3       29.31       40.89     14.58 o 
   7  22   3        0.20       -0.17     13.78 o 
   8  22   3      482.64      526.65     31.47 o 
   9  22   3        0.54       11.01     23.04 o 
 -10  23   3       63.75       83.51     41.46 o 
  -9  23   3       94.98       73.63     31.82 o 
  -8  23   3       49.92       84.35     20.47 o 
  -7  23   3       29.56       34.48     18.61 o 
  -6  23   3      316.98      291.68     41.18 o 
  -5  23   3      160.39      128.07     21.25 o 
  -4  23   3       83.35       66.22     17.22 o 
  -3  23   3      932.75      937.27     44.37 o 
  -2  23   3        1.72        2.07      9.90 o 
  -1  23   3      203.70      223.21     17.09 o 
   0  23   3      209.36      228.03     19.93 o 
   1  23   3       15.43       -3.86      9.22 o 
   2  23   3      369.95      316.94     30.65 o 
   3  23   3        0.53        1.01     10.42 o 
   4  23   3      183.40      203.74     21.50 o 
   5  23   3       30.61       27.29     15.26 o 
   6  23   3        1.91      -12.91     12.91 o 
   7  23   3        0.42       -4.17     13.86 o 
   8  23   3        4.73       -0.94     39.80 o 
   9  23   3       60.33       55.80     28.39 o 
  -9  24   3        5.41       34.15     29.72 o 
  -8  24   3       10.60       -0.52     16.58 o 
  -7  24   3        0.03       -5.37     25.95 o 
  -6  24   3       23.22        8.09     25.21 o 
  -5  24   3        8.35       44.03     16.69 o 
  -4  24   3       23.62       15.33     14.03 o 
  -3  24   3      133.16      146.51     29.72 o 
  -2  24   3       41.95       52.69     12.45 o 
  -1  24   3      425.49      378.44     43.89 o 
   0  24   3       54.16       63.39     14.58 o 
   1  24   3       36.69       56.16     15.60 o 
   2  24   3       92.11       90.89     13.74 o 
   3  24   3      127.70      123.67     15.94 o 
   4  24   3       21.12       16.88     14.61 o 
   5  24   3        2.95       -4.72     13.68 o 
   6  24   3      139.84      116.51     20.57 o 
   7  24   3      211.25      221.35     34.85 o 
   8  24   3       82.99      152.58     32.39 o 
   9  24   3       15.27       54.85     53.06 o 
  -9  25   3        7.51       23.59     30.27 o 
  -8  25   3        0.72       13.38     20.86 o 
  -7  25   3       54.69      104.55     20.33 o 
  -6  25   3       75.92       79.71     20.80 o 
  -5  25   3       43.02       21.91     30.06 o 
  -4  25   3        0.87       17.79     15.35 o 
  -3  25   3      149.26      177.23     21.69 o 
  -2  25   3       64.93       61.84     13.51 o 
  -1  25   3       96.04      104.75     29.41 o 
   0  25   3        5.00        6.13     14.95 o 
   1  25   3        5.37       10.62     13.74 o 
   2  25   3      352.05      343.56     23.28 o 
   3  25   3        1.32        2.97     10.93 o 
   4  25   3        0.81       -4.83     14.25 o 
   5  25   3       15.71       12.20     15.02 o 
   6  25   3        6.38       19.29     17.64 o 
   7  25   3       24.12       13.86     17.76 o 
   8  25   3        8.65       73.83     27.94 o 
  -9  26   3        6.65       31.04     29.55 o 
  -8  26   3       20.75       19.74     20.31 o 
  -7  26   3       66.94       99.60     21.47 o 
  -6  26   3       26.48       19.44     16.01 o 
  -5  26   3       13.73        4.09     17.80 o 
  -4  26   3      240.73      259.62     26.59 o 
  -3  26   3       35.88       31.98     15.24 o 
  -2  26   3       24.80       10.92     16.64 o 
  -1  26   3        5.30        8.25     11.76 o 
   0  26   3        4.09       27.28     18.03 o 
   1  26   3       16.96       22.97     17.12 o 
   2  26   3        0.74       -0.51     13.99 o 
   3  26   3       23.44       36.68     13.47 o 
   4  26   3        8.59        6.71     14.80 o 
   5  26   3        1.59       10.19     15.27 o 
   6  26   3       16.61       32.21     17.33 o 
   7  26   3       90.85       92.55     23.95 o 
   8  26   3       47.06      127.51     31.73 o 
  -8  27   3       10.90       32.57     22.30 o 
  -7  27   3       33.45       40.60     18.38 o 
  -6  27   3      162.78      227.44     39.93 o 
  -5  27   3       54.14       43.65     28.68 o 
  -4  27   3       70.24      122.16     30.17 o 
  -3  27   3       17.86        5.95     15.67 o 
  -2  27   3       71.50      123.91     24.31 o 
  -1  27   3        6.25        7.46     15.56 o 
   0  27   3        1.39       -5.10     15.22 o 
   1  27   3       17.85       41.88     19.69 o 
   2  27   3        1.01       11.74     15.47 o 
   3  27   3        0.97       28.32     16.95 o 
   4  27   3       22.21       30.65     18.04 o 
   5  27   3       90.23       84.77     20.16 o 
   6  27   3       25.15       40.01     30.38 o 
   7  27   3        0.85        8.09     22.87 o 
  -8  28   3       86.98       81.58     26.44 o 
  -7  28   3       30.39       -2.04     20.87 o 
  -6  28   3       12.05       45.26     17.71 o 
  -5  28   3       10.24       19.61     17.55 o 
  -4  28   3       20.08       31.79     16.53 o 
  -3  28   3      134.73      105.88     25.38 o 
  -2  28   3       51.25       44.52     30.74 o 
  -1  28   3        0.23       -1.31     17.09 o 
   0  28   3      128.74      174.30     26.59 o 
   1  28   3        4.95       25.13     19.23 o 
   2  28   3        7.60       61.42     41.07 o 
   3  28   3        3.64      -11.54     15.97 o 
   4  28   3        0.07      -14.06     21.16 o 
   5  28   3       20.23       -1.22     15.83 o 
   6  28   3       17.63       16.13     16.97 o 
   7  28   3       71.49       77.69     28.07 o 
  -7  29   3       90.23      111.00     27.01 o 
  -6  29   3      601.64      692.03     38.67 o 
  -5  29   3       82.27       79.51     19.28 o 
  -4  29   3      203.48      223.48     23.81 o 
  -3  29   3      150.26      173.48     42.86 o 
  -2  29   3      130.56      166.47     42.73 o 
  -1  29   3       29.26       55.62     29.85 o 
   0  29   3      139.94      174.61     28.90 o 
   1  29   3        0.18       -0.14     17.71 o 
   2  29   3      107.21      159.22     38.46 o 
   3  29   3       33.48       14.29     26.15 o 
   4  29   3       12.89       31.77     58.04 o 
   5  29   3        9.93        3.49     20.70 o 
   6  29   3        4.62      -15.77     19.89 o 
   7  29   3        3.23      -33.42     57.72 o 
  -7  30   3      114.08       97.89     26.51 o 
  -6  30   3        0.46       18.78     20.42 o 
  -5  30   3       22.66        4.45     16.58 o 
  -4  30   3       81.21      119.14     28.13 o 
  -3  30   3        0.03        0.64     29.72 o 
  -2  30   3      124.27       85.08     37.12 o 
  -1  30   3      163.27      166.85     42.60 o 
   0  30   3      108.28      124.70     26.31 o 
   1  30   3      162.37      246.35     32.97 o 
   2  30   3        1.17       19.31     20.42 o 
   3  30   3       31.33       41.20     33.04 o 
   4  30   3      123.97      136.68     37.50 o 
   5  30   3        0.70       33.82     24.35 o 
   6  30   3       44.66       31.59     42.54 o 
  -6  31   3       29.17       12.21     20.66 o 
  -5  31   3        8.61       -2.54     17.31 o 
  -4  31   3        2.88       20.66     28.70 o 
  -3  31   3      171.69      288.92     53.96 o 
  -2  31   3       36.73       62.50     35.33 o 
  -1  31   3        0.01       30.74     29.59 o 
   0  31   3       47.00       17.35     29.21 o 
   1  31   3        7.59       17.07     29.02 o 
   2  31   3        6.04      -16.89     18.38 o 
   3  31   3       69.29      101.92     37.63 o 
   4  31   3        1.42      -23.60     23.60 o 
   5  31   3        4.96       -0.23     23.41 o 
  -6  32   3        0.16       27.17     34.95 o 
  -5  32   3       29.33       -6.63     30.49 o 
  -4  32   3       15.75       43.75     35.21 o 
  -3  32   3       19.94       33.80     33.55 o 
  -2  32   3       58.46      101.92     39.42 o 
  -1  32   3       29.04       77.68     37.89 o 
   0  32   3       78.19      124.12     41.33 o 
   1  32   3      516.14      666.88     67.99 o 
   2  32   3       62.65      135.93     44.71 o 
   3  32   3        8.24        9.69     29.98 o 
   4  32   3        6.32       71.31     35.84 o 
   5  32   3      403.02      512.53     64.03 o 
  -5  33   3        2.49       35.33     35.97 o 
  -4  33   3       11.55       -3.32     31.38 o 
  -3  33   3       38.60       92.74     40.31 o 
  -2  33   3       26.89      -26.92     26.92 o 
  -1  33   3        3.79       40.56     34.19 o 
   0  33   3        0.23       -2.17     25.51 o 
   1  33   3       15.08       64.86     25.07 o 
   2  33   3       98.71       90.19     27.63 o 
   3  33   3       52.86      110.34     40.82 o 
   4  33   3        0.74       -0.51     30.49 o 
  -4  34   3       24.61       38.01     37.12 o 
  -3  34   3       45.45       64.42     40.31 o 
  -2  34   3        3.02      -17.48     29.85 o 
  -1  34   3       12.45       71.82     37.37 o 
   0  34   3        1.34       39.16     35.33 o 
   1  34   3       16.88       13.14     28.06 o 
   2  34   3       34.78       64.15     26.01 o 
   3  34   3       13.59       27.81     33.17 o 
  -2  35   3       67.30       60.72     37.63 o 
  -1  35   3        0.66      -28.32     28.32 o 
   0  35   3       40.21       65.44     38.01 o 
   1  35   3        3.91       -0.77     31.63 o 
 -10   0   4      177.45      167.38     49.17 o 
  -8   0   4       19.94       27.45     17.24 o 
  -6   0   4     2135.71     2456.53     89.10 o 
  -4   0   4     1429.79     1566.03    137.97 o 
  -2   0   4      269.22      309.66     13.27 o 
   0   0   4     2273.33     2196.45     42.10 o 
   2   0   4     2463.67     2620.65     83.06 o 
   4   0   4      492.70      607.92     22.17 o 
   6   0   4      603.74      620.31     27.96 o 
   8   0   4      555.26      507.14     33.28 o 
  10   0   4        6.61        0.93     17.34 o 
  12   0   4        8.42      105.75     47.45 o 
 -12   1   4       52.33       18.75     39.42 o 
 -11   1   4       33.80       61.75     20.65 o 
 -10   1   4      280.30      297.22     29.46 o 
  -9   1   4      260.00      294.53     22.31 o 
  -8   1   4        3.35       17.43     13.50 o 
  -7   1   4       72.36       74.35     13.03 o 
  -6   1   4     3883.16     4199.72     85.82 o 
  -5   1   4       33.49       16.09      8.79 o 
  -4   1   4      498.56      547.99     36.77 o 
  -3   1   4     2114.44     2074.25     35.34 o 
  -2   1   4     1055.46     1333.31     21.74 o 
  -1   1   4       45.39       71.37      5.46 o 
   0   1   4     1893.53     1974.42     27.35 o 
   1   1   4     1748.22     1515.92     24.38 o 
   2   1   4     2496.59     2589.52     60.11 o 
   3   1   4      939.79      947.40     18.71 o 
   4   1   4      372.73      361.96     12.61 o 
   5   1   4       68.42       54.98      9.07 o 
   6   1   4       47.11       58.49     10.29 o 
   7   1   4       27.24       27.31     10.01 o 
   8   1   4      929.77      773.28     27.15 o 
   9   1   4      161.64      154.40     16.92 o 
  10   1   4       19.04       29.23     13.22 o 
  11   1   4        3.12       14.22     14.95 o 
  12   1   4     1137.89     1348.63    113.02 o 
 -12   2   4       53.37       -0.64     35.84 o 
 -11   2   4        0.26       14.82     22.68 o 
 -10   2   4      154.71      133.27     22.22 o 
  -9   2   4      189.60      185.85     19.01 o 
  -8   2   4      320.87      285.29     17.41 o 
  -7   2   4       88.71      112.10     13.88 o 
  -6   2   4      996.13     1109.18     32.72 o 
  -5   2   4       72.18       89.10      9.30 o 
  -4   2   4     1886.41     1869.66     37.17 o 
  -3   2   4       38.99       44.59      5.74 o 
  -2   2   4     5439.21     5627.17     72.27 o 
  -1   2   4      126.58      135.77      6.46 o 
   0   2   4      423.10      426.01     10.54 o 
   1   2   4     6716.30     6461.37     77.46 o 
   2   2   4       63.18       67.92      9.29 o 
   3   2   4      377.47      510.76     26.27 o 
   4   2   4      208.02      252.36     11.01 o 
   5   2   4       38.03       48.26      8.76 o 
   6   2   4        6.45       34.17      8.90 o 
   7   2   4       73.85       54.68     10.52 o 
   8   2   4       39.95       55.67     11.80 o 
   9   2   4       91.07      119.35     15.71 o 
  10   2   4       59.28       68.21     16.16 o 
  11   2   4       18.60       35.31     15.79 o 
  12   2   4        1.84       68.34     30.21 o 
 -13   3   4       17.74       61.23     41.84 o 
 -12   3   4        3.92        6.76     34.57 o 
 -11   3   4        2.61      -11.03     22.83 o 
 -10   3   4       33.93       90.33     20.75 o 
  -9   3   4      138.78      120.49     17.23 o 
  -8   3   4        0.31        2.75     13.82 o 
  -7   3   4      142.56      153.92     12.99 o 
  -6   3   4     1800.25     1751.54     37.82 o 
  -5   3   4      976.28      966.74     24.92 o 
  -4   3   4     2755.93     2700.77     46.12 o 
  -3   3   4        2.95        2.81      5.48 o 
  -2   3   4       80.43      130.11      7.33 o 
  -1   3   4     8645.82     8565.59    104.27 o 
   0   3   4     1655.15     1791.58     25.46 o 
   1   3   4     1298.30     1169.31     25.23 o 
   2   3   4      886.06      880.10     16.93 o 
   3   3   4        2.07       17.02      5.88 o 
   4   3   4       51.15       45.06      7.69 o 
   5   3   4      186.23      221.07     12.48 o 
   6   3   4     1364.52     1201.00     27.60 o 
   7   3   4        1.91        6.40      9.25 o 
   8   3   4       83.40       73.69     16.59 o 
   9   3   4      100.76       84.92     19.84 o 
  10   3   4        1.36       14.86     14.73 o 
  11   3   4        0.02       -3.36     16.06 o 
  12   3   4      470.42      509.45     53.32 o 
 -13   4   4       15.88       15.74     27.36 o 
 -12   4   4        0.02        6.57     24.19 o 
 -11   4   4        0.06        8.01     22.77 o 
 -10   4   4        6.76       14.16     21.42 o 
  -9   4   4        3.41        4.07     15.17 o 
  -8   4   4       29.39       33.28     12.81 o 
  -7   4   4       11.55        9.71      8.89 o 
  -6   4   4        4.46       16.73     11.29 o 
  -5   4   4        1.19       -0.37      7.06 o 
  -4   4   4     2029.96     1963.32     35.80 o 
  -3   4   4       11.64       18.08      5.76 o 
  -2   4   4      347.31      367.44     11.17 o 
  -1   4   4      308.58      311.83      9.21 o 
   0   4   4       81.16       83.56      6.09 o 
   1   4   4      991.65     1014.34     17.71 o 
   2   4   4      394.35      383.29     16.05 o 
   3   4   4      588.64      524.11     14.95 o 
   4   4   4        0.04        4.40      6.27 o 
   5   4   4     1061.11     1055.06     23.11 o 
   6   4   4        2.47       12.25      8.25 o 
   7   4   4      307.41      291.37     16.19 o 
   8   4   4      118.15      103.35     13.83 o 
   9   4   4      230.97      204.87     28.92 o 
  10   4   4        5.08       14.42     14.96 o 
  11   4   4       12.86       17.07     17.38 o 
  12   4   4        2.12       -0.82     21.02 o 
 -13   5   4        4.42       36.01     48.73 o 
 -12   5   4        0.16       35.06     25.83 o 
 -11   5   4      231.58      304.76     58.23 o 
 -10   5   4       66.31       61.41     51.34 o 
  -9   5   4        0.96       -0.60     15.29 o 
  -8   5   4      165.32      195.90     17.66 o 
  -7   5   4       20.68        5.93     10.23 o 
  -6   5   4      304.88      308.75     13.13 o 
  -5   5   4     1400.26     1406.18     25.81 o 
  -4   5   4      392.00      382.91     14.69 o 
  -3   5   4      217.15      242.42     10.25 o 
  -2   5   4     2855.98     2910.85     42.60 o 
  -1   5   4      905.37      847.95     15.47 o 
   0   5   4      834.61      773.00     14.66 o 
   1   5   4      736.76      680.08     14.84 o 
   2   5   4      193.80      237.21      9.75 o 
   3   5   4      650.16      700.51     16.54 o 
   4   5   4        4.10       12.65      6.42 o 
   5   5   4      244.25      282.62     12.78 o 
   6   5   4      503.32      511.38     23.62 o 
   7   5   4      266.20      262.16     16.10 o 
   8   5   4       57.87       45.75     11.75 o 
   9   5   4        0.06        2.82     12.07 o 
  10   5   4      288.89      267.70     23.05 o 
  11   5   4        5.81       12.54     17.75 o 
  12   5   4      195.73      167.27     30.98 o 
 -13   6   4       19.42       34.65     29.04 o 
 -12   6   4        7.63        2.98     24.43 o 
 -11   6   4        7.95       40.36     29.85 o 
 -10   6   4       37.73       49.88     24.44 o 
  -9   6   4        3.56      -15.71     18.08 o 
  -8   6   4        2.05       -2.18     12.41 o 
  -7   6   4      661.17      593.44     24.80 o 
  -6   6   4       34.01       31.48      7.92 o 
  -5   6   4     1990.73     1948.31     36.88 o 
  -4   6   4      476.59      501.78     14.98 o 
  -3   6   4      789.07      821.49     19.07 o 
  -2   6   4       14.32        4.46      5.10 o 
  -1   6   4     1663.45     1574.99     24.11 o 
   0   6   4      286.49      330.57     10.39 o 
   1   6   4       28.27       15.60      5.62 o 
   2   6   4      103.25      128.05      8.05 o 
   3   6   4      639.12      585.19     15.01 o 
   4   6   4      212.34      212.27     11.82 o 
   5   6   4      231.94      262.06     14.28 o 
   6   6   4      489.55      493.84     24.38 o 
   7   6   4       48.55       55.72     10.99 o 
   8   6   4      166.24      146.59     17.36 o 
   9   6   4      119.33      124.93     24.08 o 
  10   6   4      175.91      206.92     28.34 o 
  11   6   4      123.45      121.68     27.59 o 
  12   6   4       11.72       84.19     39.45 o 
 -13   7   4      208.11      193.84     68.88 o 
 -12   7   4       88.79       72.31     30.35 o 
 -11   7   4       18.55       18.34     23.77 o 
 -10   7   4       98.61       75.72     25.99 o 
  -9   7   4        7.47       -2.97     18.85 o 
  -8   7   4      548.44      560.84     30.97 o 
  -7   7   4        2.24        7.86     13.40 o 
  -6   7   4       78.66       78.01      9.08 o 
  -5   7   4      465.98      471.40     15.20 o 
  -4   7   4      816.60      792.51     20.20 o 
  -3   7   4      125.50      127.90      8.25 o 
  -2   7   4       51.24       49.33      6.24 o 
  -1   7   4       88.93      100.84      9.56 o 
   0   7   4     3033.76     2880.25     42.52 o 
   1   7   4     1567.44     1696.61     27.16 o 
   2   7   4      105.30      108.13      7.52 o 
   3   7   4      300.32      315.06     12.05 o 
   4   7   4      129.24      113.98     11.02 o 
   5   7   4      563.11      594.71     18.05 o 
   6   7   4      480.19      471.13     26.81 o 
   7   7   4      227.49      205.43     14.67 o 
   8   7   4        3.13        6.94     11.98 o 
   9   7   4       47.21       73.23     17.08 o 
  10   7   4        4.65       -8.29     16.07 o 
  11   7   4       33.10       16.08     25.46 o 
 -12   8   4       61.61       42.17     36.29 o 
 -11   8   4        3.66       10.23     23.82 o 
 -10   8   4        4.19        4.31     22.49 o 
  -9   8   4        9.99       11.48     20.44 o 
  -8   8   4      159.82      166.66     27.68 o 
  -7   8   4     1087.84     1004.65     38.67 o 
  -6   8   4      183.69      210.30     15.27 o 
  -5   8   4     1074.01     1044.14     23.64 o 
  -4   8   4       29.66       29.21      6.32 o 
  -3   8   4      480.26      491.46     14.48 o 
  -2   8   4       16.29       14.25      5.27 o 
  -1   8   4     1254.97     1204.78     21.89 o 
   0   8   4       10.76       -1.69      5.23 o 
   1   8   4     1315.33     1278.08     22.40 o 
   2   8   4     1112.18      983.69     20.84 o 
   3   8   4      103.06      105.36      8.14 o 
   4   8   4       75.95       80.00      8.46 o 
   5   8   4     1504.42     1432.92     28.98 o 
   6   8   4      184.77      215.31     21.05 o 
   7   8   4      804.36      782.80     27.48 o 
   8   8   4       49.15       33.33     13.49 o 
   9   8   4       22.77       30.08     16.60 o 
  10   8   4       25.31       20.85     23.51 o 
  11   8   4        0.20       10.70     20.46 o 
 -12   9   4        2.27       49.24     36.10 o 
 -11   9   4       28.47       37.48     26.34 o 
 -10   9   4       15.39        8.39     22.82 o 
  -9   9   4       26.14       46.09     41.39 o 
  -8   9   4      724.48      674.61     53.32 o 
  -7   9   4       71.96       91.25     13.78 o 
  -6   9   4       31.06       15.91      7.67 o 
  -5   9   4       36.60       31.65      6.74 o 
  -4   9   4      156.02      187.09      9.58 o 
  -3   9   4      463.39      462.49     13.88 o 
  -2   9   4     2464.87     2339.76     37.88 o 
  -1   9   4      957.36      858.75     17.68 o 
   0   9   4     3200.09     3264.56     47.86 o 
   1   9   4     2710.38     2814.66     40.63 o 
   2   9   4      713.91      757.12     17.69 o 
   3   9   4      179.74      172.96      9.61 o 
   4   9   4      815.93      763.50     18.99 o 
   5   9   4      806.70      782.95     20.30 o 
   6   9   4      152.87      177.89     12.85 o 
   7   9   4       29.20       25.86     12.85 o 
   8   9   4       13.65       29.85     13.29 o 
   9   9   4       10.59       29.72     16.98 o 
  10   9   4      314.90      319.78     30.31 o 
  11   9   4       97.64      111.23     27.84 o 
 -12  10   4       62.57       73.13     32.34 o 
 -11  10   4        9.18       11.96     24.69 o 
 -10  10   4       17.71        2.59     22.32 o 
  -9  10   4        4.66       -5.36     18.86 o 
  -8  10   4      104.42      127.91     27.46 o 
  -7  10   4       12.59       44.87     15.33 o 
  -6  10   4       45.16       23.70     10.31 o 
  -5  10   4     1023.71     1033.25     23.15 o 
  -4  10   4     1466.45     1539.69     29.86 o 
  -3  10   4       82.10       87.69      7.45 o 
  -2  10   4      706.14      708.28     16.27 o 
  -1  10   4      166.83      162.79      8.59 o 
   0  10   4      305.67      396.78     12.36 o 
   1  10   4      262.30      258.17     11.32 o 
   2  10   4      544.79      541.12     14.16 o 
   3  10   4      742.74      737.48     17.89 o 
   4  10   4       61.78       58.92      8.69 o 
   5  10   4     2919.59     2772.80     46.17 o 
   6  10   4       89.88       98.84     13.23 o 
   7  10   4        1.71      -12.03     16.46 o 
   8  10   4       87.26      133.35     32.48 o 
   9  10   4       28.54       12.64     18.14 o 
  10  10   4        7.43       29.32     18.86 o 
  11  10   4       36.57       25.33     22.30 o 
 -12  11   4       60.31       62.95     31.58 o 
 -11  11   4        6.19      -14.02     23.76 o 
 -10  11   4       77.06       39.58     25.59 o 
  -9  11   4        7.34      -18.66     25.07 o 
  -8  11   4     3705.29     3609.08    122.64 o 
  -7  11   4      248.12      234.00     22.56 o 
  -6  11   4       38.79       38.63     13.72 o 
  -5  11   4       41.41       48.73      8.64 o 
  -4  11   4       31.72       53.88      8.06 o 
  -3  11   4        3.98        8.25      4.04 o 
  -2  11   4     1227.02     1136.34     21.90 o 
  -1  11   4      299.41      283.53     10.38 o 
   0  11   4     1736.45     1703.38     29.06 o 
   1  11   4     7454.35     7393.75    105.97 o 
   2  11   4      754.89      820.06     17.82 o 
   3  11   4       27.99       21.98      6.36 o 
   4  11   4       51.41       53.53      7.67 o 
   5  11   4     2676.68     2597.29     48.33 o 
   6  11   4       25.74       33.31     12.59 o 
   7  11   4       87.51       66.98     15.65 o 
   8  11   4       82.28      105.98     22.85 o 
   9  11   4       55.62       55.73     23.38 o 
  10  11   4      245.35      256.61     29.48 o 
  11  11   4        0.17        9.63     21.19 o 
 -12  12   4       29.19       48.59     30.06 o 
 -11  12   4        1.68        7.62     24.39 o 
 -10  12   4        0.19        0.13     21.83 o 
  -9  12   4        4.92       24.38     21.32 o 
  -8  12   4     1120.79     1079.02     58.48 o 
  -7  12   4       34.99       45.61     15.11 o 
  -6  12   4       31.64       28.31     15.78 o 
  -5  12   4      135.55      132.35     12.85 o 
  -4  12   4     1219.75     1244.11     25.33 o 
  -3  12   4       94.98       91.40      6.86 o 
  -2  12   4      410.30      400.11     11.16 o 
  -1  12   4      100.48      112.40      7.68 o 
   0  12   4       72.85       82.41      7.52 o 
   1  12   4       40.65       45.15      6.75 o 
   2  12   4       18.82       27.67      6.52 o 
   3  12   4      196.89      187.81      9.95 o 
   4  12   4       58.86       60.78      7.90 o 
   5  12   4     2610.59     2472.25     50.46 o 
   6  12   4     1910.61     1697.24     48.66 o 
   7  12   4        2.54       -8.57     14.90 o 
   8  12   4       72.24       69.93     21.11 o 
   9  12   4       11.03       10.50     19.79 o 
  10  12   4        1.01        2.01     21.32 o 
  11  12   4        4.50       37.64     24.30 o 
 -12  13   4        0.34       26.17     32.46 o 
 -11  13   4        0.02       -5.95     24.83 o 
 -10  13   4      105.26      147.75     32.06 o 
  -9  13   4      143.33      144.72     40.37 o 
  -8  13   4     2444.38     2343.73     92.75 o 
  -7  13   4       95.15      100.61     18.55 o 
  -6  13   4      175.49      174.09     20.18 o 
  -5  13   4       22.27       31.34     12.51 o 
  -4  13   4      712.88      759.52     21.81 o 
  -3  13   4      106.14      133.68      5.97 o 
  -2  13   4      278.19      267.86      9.42 o 
  -1  13   4       90.57      116.70      7.15 o 
   0  13   4       15.41       22.28      6.14 o 
   1  13   4       31.75       35.74      6.54 o 
   2  13   4        2.20       -1.14      5.80 o 
   3  13   4       61.02       71.45      7.71 o 
   4  13   4      578.93      567.43     18.78 o 
   5  13   4      940.94      868.83     26.26 o 
   6  13   4     2053.73     1986.09     54.01 o 
   7  13   4        0.01        5.97     25.94 o 
   8  13   4      155.82      118.19     24.35 o 
   9  13   4       29.93       53.47     23.82 o 
  10  13   4      470.91      503.60     48.59 o 
  11  13   4       13.71      -11.96     20.49 o 
 -12  14   4       11.53        4.06     33.80 o 
 -11  14   4       19.24       53.19     41.07 o 
 -10  14   4       43.78       39.10     38.59 o 
  -9  14   4      128.39      145.30     30.58 o 
  -8  14   4      506.19      486.10     42.30 o 
  -7  14   4       15.30        1.53     12.82 o 
  -6  14   4        1.37      -12.20     21.15 o 
  -5  14   4      263.91      260.62     31.57 o 
  -4  14   4       90.64       81.81     10.70 o 
  -3  14   4      353.49      373.51     12.57 o 
  -2  14   4      450.66      436.54     11.95 o 
  -1  14   4        3.60        6.14      5.09 o 
   0  14   4        3.66        5.58      5.34 o 
   1  14   4      142.96      146.55      9.10 o 
   2  14   4        2.41       -0.87      5.88 o 
   3  14   4     1554.01     1493.59     30.03 o 
   4  14   4        7.15        0.91      8.38 o 
   5  14   4        6.40       -1.07     10.40 o 
   6  14   4       37.35       56.19     18.41 o 
   7  14   4       25.77       51.95     19.88 o 
   8  14   4       32.08       47.97     21.27 o 
   9  14   4        0.05        4.38     23.47 o 
  10  14   4      125.45      103.34     26.73 o 
  11  14   4       51.02       52.53     25.81 o 
 -12  15   4        6.23       22.40     50.07 o 
 -11  15   4       30.88       20.66     36.10 o 
 -10  15   4       11.53       21.97     51.73 o 
  -9  15   4       11.13       16.82     35.27 o 
  -8  15   4      233.54      228.00     26.73 o 
  -7  15   4       31.02       50.33     16.39 o 
  -6  15   4      237.72      295.81     37.04 o 
  -5  15   4      154.52      147.23     18.47 o 
  -4  15   4        1.09       11.93     11.30 o 
  -3  15   4       60.99       66.56      6.59 o 
  -2  15   4      608.48      610.85     14.51 o 
  -1  15   4     1132.07     1109.32     21.51 o 
   0  15   4       37.20       33.61      5.99 o 
   1  15   4        3.21        0.30      6.41 o 
   2  15   4        6.20       14.39      7.33 o 
   3  15   4      192.45      193.99     13.03 o 
   4  15   4      136.44      137.20     18.22 o 
   5  15   4      228.66      207.25     19.57 o 
   6  15   4       44.00       28.18     21.79 o 
   7  15   4      146.87      152.77     27.34 o 
   8  15   4      155.84      140.94     43.11 o 
   9  15   4      132.43      134.93     23.01 o 
  10  15   4      274.08      256.37     39.35 o 
 -11  16   4       46.13       91.97     45.16 o 
 -10  16   4       90.50      119.47     31.12 o 
  -9  16   4        1.82        6.79     20.79 o 
  -8  16   4       20.07       29.76     17.26 o 
  -7  16   4       21.19        9.68     14.41 o 
  -6  16   4       26.61       31.38     15.39 o 
  -5  16   4      382.38      418.00     28.18 o 
  -4  16   4       99.90       81.59     15.22 o 
  -3  16   4       98.81      106.55     11.87 o 
  -2  16   4        0.19       -2.80      4.89 o 
  -1  16   4      870.20      835.42     20.67 o 
   0  16   4       47.56       43.59      6.57 o 
   1  16   4       67.49       62.64      7.79 o 
   2  16   4       15.09       19.27      7.15 o 
   3  16   4        4.83       13.53     16.35 o 
   4  16   4      119.30      107.14     13.63 o 
   5  16   4       19.83       29.99     15.35 o 
   6  16   4        2.59        7.66     15.72 o 
   7  16   4      102.50      143.28     24.16 o 
   8  16   4       58.49       43.79     18.30 o 
   9  16   4        0.42       -4.30     17.10 o 
  10  16   4        8.61       18.80     61.23 o 
 -11  17   4        0.18        7.27     37.25 o 
 -10  17   4       14.64       14.44     33.61 o 
  -9  17   4       25.84       14.27     21.44 o 
  -8  17   4       90.22      139.91     23.66 o 
  -7  17   4       63.61       40.84     17.28 o 
  -6  17   4      942.56      996.14     43.02 o 
  -5  17   4      248.96      252.98     23.19 o 
  -4  17   4        6.47       17.38     20.80 o 
  -3  17   4      410.03      418.44     25.32 o 
  -2  17   4       12.23       17.72      7.65 o 
  -1  17   4      974.39      955.06     20.26 o 
   0  17   4      357.33      360.35     12.38 o 
   1  17   4        0.07       -0.78      6.18 o 
   2  17   4       55.28       45.96      9.32 o 
   3  17   4      476.82      429.87     21.46 o 
   4  17   4        3.28       -9.34      9.55 o 
   5  17   4       51.86       49.36     19.94 o 
   6  17   4      345.40      317.08     28.90 o 
   7  17   4       64.79       82.71     21.15 o 
   8  17   4        5.82       12.25     21.23 o 
   9  17   4        9.70       36.82     26.00 o 
  10  17   4        6.53       27.38     27.43 o 
 -11  18   4        4.02       38.04     29.68 o 
 -10  18   4       45.83       25.00     37.12 o 
  -9  18   4      151.56      125.32     31.07 o 
  -8  18   4       22.20       39.74     18.81 o 
  -7  18   4      179.44      177.01     23.17 o 
  -6  18   4      248.22      179.73     23.29 o 
  -5  18   4      261.34      240.80     23.19 o 
  -4  18   4       42.31       43.52     13.99 o 
  -3  18   4      687.04      673.99     31.58 o 
  -2  18   4       85.70       82.62     11.68 o 
  -1  18   4       59.62       52.02      7.66 o 
   0  18   4      234.23      232.08     11.19 o 
   1  18   4      639.19      586.84     17.83 o 
   2  18   4       43.47       60.71     13.82 o 
   3  18   4      449.28      443.61     27.82 o 
   4  18   4      588.31      590.90     33.56 o 
   5  18   4       99.19      111.08     20.80 o 
   6  18   4      177.76      145.93     23.21 o 
   7  18   4        0.02       16.38     15.24 o 
   8  18   4        0.56       -4.15     15.59 o 
   9  18   4        7.01        7.68     29.72 o 
  10  18   4       11.09        3.34     23.30 o 
 -11  19   4        4.35      -25.11     25.11 o 
 -10  19   4        8.74        5.61     34.31 o 
  -9  19   4      173.84      210.32     37.20 o 
  -8  19   4       29.71       36.28     18.94 o 
  -7  19   4       91.14       82.29     20.57 o 
  -6  19   4       33.31       73.65     20.46 o 
  -5  19   4      132.56      116.41     19.83 o 
  -4  19   4       62.39       73.36     30.61 o 
  -3  19   4     1058.62      997.27     39.04 o 
  -2  19   4      414.23      427.36     20.62 o 
  -1  19   4     2108.63     2050.93     36.56 o 
   0  19   4       72.60       86.72      9.68 o 
   1  19   4        1.26       16.70      9.77 o 
   2  19   4      876.54      818.54     27.08 o 
   3  19   4      562.65      493.02     22.33 o 
   4  19   4      192.24      191.37     23.07 o 
   5  19   4       70.41       78.86     19.31 o 
   6  19   4        2.28       -2.58     14.53 o 
   7  19   4        0.06       39.36     17.02 o 
   8  19   4      194.92      269.40     28.61 o 
   9  19   4       28.24       33.84     26.20 o 
  10  19   4       24.10       54.10     28.90 o 
 -11  20   4       60.36       20.73     30.30 o 
 -10  20   4       65.33       79.47     42.99 o 
  -9  20   4        9.50       -8.44     35.27 o 
  -8  20   4       30.42       11.65     18.03 o 
  -7  20   4      316.24      292.32     29.44 o 
  -6  20   4       54.24       46.33     16.69 o 
  -5  20   4        2.52        7.64     13.98 o 
  -4  20   4       40.47       44.39     15.24 o 
  -3  20   4      802.44      752.06     34.04 o 
  -2  20   4      544.22      504.69     22.66 o 
  -1  20   4      633.00      621.22     21.34 o 
   0  20   4       48.59       44.47      9.03 o 
   1  20   4       42.69       26.55      8.34 o 
   2  20   4      154.07      136.84     14.14 o 
   3  20   4      274.19      188.51     27.91 o 
   4  20   4        2.33        4.52     12.49 o 
   5  20   4       30.55       33.40     19.03 o 
   6  20   4        9.17       14.70     15.60 o 
   7  20   4       45.60       50.12     18.06 o 
   8  20   4       21.81       59.66     19.68 o 
   9  20   4       14.49       18.09     24.97 o 
 -10  21   4        4.28      -20.54     29.21 o 
  -9  21   4        0.12      -12.76     32.14 o 
  -8  21   4       10.20       -1.27     17.20 o 
  -7  21   4      207.77      264.36     28.61 o 
  -6  21   4        6.88        8.22     15.59 o 
  -5  21   4       73.13      129.86     20.61 o 
  -4  21   4        7.59       -7.02     11.74 o 
  -3  21   4      110.99      124.42     18.20 o 
  -2  21   4      923.36      891.73     30.48 o 
  -1  21   4     2389.15     2286.90     53.77 o 
   0  21   4       54.42       49.30      9.24 o 
   1  21   4       47.25       59.29      9.50 o 
   2  21   4      354.37      300.78     16.63 o 
   3  21   4      507.08      394.40     27.58 o 
   4  21   4      257.69      237.28     21.86 o 
   5  21   4       18.19        2.24     16.66 o 
   6  21   4        0.08       -9.57     14.96 o 
   7  21   4      177.29      176.93     27.29 o 
   8  21   4        0.20       -4.22     18.91 o 
   9  21   4       60.48       70.36     29.63 o 
 -10  22   4       33.20       65.56     32.63 o 
  -9  22   4       17.11       19.26     37.12 o 
  -8  22   4        2.46       11.28     27.04 o 
  -7  22   4        0.80       24.13     17.65 o 
  -6  22   4       88.00       65.12     19.22 o 
  -5  22   4        3.12       21.33     15.58 o 
  -4  22   4       41.35       27.26     14.95 o 
  -3  22   4      202.52      224.69     21.93 o 
  -2  22   4        2.07       17.33     12.24 o 
  -1  22   4      625.13      636.33     25.59 o 
   0  22   4       60.19       81.11     12.93 o 
   1  22   4        8.32       -1.66      7.82 o 
   2  22   4        0.25       11.59     11.23 o 
   3  22   4       75.03       74.11     18.23 o 
   4  22   4        4.10        7.36     13.25 o 
   5  22   4        1.71       21.70     15.30 o 
   6  22   4      191.04      205.56     23.71 o 
   7  22   4       41.70       19.36     20.46 o 
   8  22   4       53.60       42.64     31.00 o 
   9  22   4       70.22       85.83     30.81 o 
 -10  23   4       38.21       52.20     29.96 o 
  -9  23   4        2.67      -28.32     28.32 o 
  -8  23   4       27.94       44.46     20.57 o 
  -7  23   4        0.66       -0.57     16.02 o 
  -6  23   4       51.98       35.62     18.35 o 
  -5  23   4       30.85       40.39     16.19 o 
  -4  23   4        4.83       -7.25     12.24 o 
  -3  23   4       24.36       24.10     18.49 o 
  -2  23   4      288.02      337.79     24.91 o 
  -1  23   4     3216.17     3232.69     79.26 o 
   0  23   4       62.77       77.84     13.13 o 
   1  23   4       17.18       15.63     11.97 o 
   2  23   4       46.24       48.42     13.58 o 
   3  23   4     1101.68      981.07     42.55 o 
   4  23   4        6.45       26.54     14.67 o 
   5  23   4       13.41       27.36     29.50 o 
   6  23   4       32.14       29.24     17.60 o 
   7  23   4        0.52       -6.76     17.95 o 
   8  23   4        4.64       39.67     24.76 o 
   9  23   4        1.49        2.54     25.28 o 
  -9  24   4       42.80       65.08     30.00 o 
  -8  24   4        8.14       20.15     32.85 o 
  -7  24   4        8.29       10.62     17.88 o 
  -6  24   4        6.61        7.24     15.22 o 
  -5  24   4       22.34       25.35     16.28 o 
  -4  24   4      208.46      206.24     26.66 o 
  -3  24   4       39.39       25.08     14.77 o 
  -2  24   4      144.48      154.20     22.46 o 
  -1  24   4       67.73       61.64     14.79 o 
   0  24   4        0.01       -4.05     13.27 o 
   1  24   4       83.68       63.59     18.90 o 
   2  24   4       35.55       23.07     13.20 o 
   3  24   4      326.55      315.99     46.12 o 
   4  24   4        0.03        3.72     13.40 o 
   5  24   4      132.78      114.32     25.50 o 
   6  24   4       40.02       65.03     18.71 o 
   7  24   4       31.13       56.08     19.66 o 
   8  24   4        0.19        6.30     24.02 o 
  -9  25   4      197.86      324.15     45.85 o 
  -8  25   4        0.19      -20.16     20.16 o 
  -7  25   4        0.23       21.99     19.09 o 
  -6  25   4       19.52       22.57     17.59 o 
  -5  25   4      312.73      332.48     29.75 o 
  -4  25   4        7.98      -11.99     13.84 o 
  -3  25   4        4.50        4.61     13.69 o 
  -2  25   4       20.56        6.86     13.93 o 
  -1  25   4      343.17      362.24     32.25 o 
   0  25   4       61.50       63.06     18.67 o 
   1  25   4       33.16       27.38     15.15 o 
   2  25   4      447.33      410.46     56.51 o 
   3  25   4       83.40       52.34     15.92 o 
   4  25   4      113.54      124.88     19.65 o 
   5  25   4       62.06       17.16     15.53 o 
   6  25   4        0.48       17.31     16.82 o 
   7  25   4      168.04      275.95     58.10 o 
   8  25   4       21.24       49.73     27.84 o 
  -9  26   4       13.65       96.21     34.49 o 
  -8  26   4       47.87       39.14     26.44 o 
  -7  26   4       41.40       66.60     22.45 o 
  -6  26   4      309.17      265.42     29.36 o 
  -5  26   4       95.29      101.56     21.52 o 
  -4  26   4        7.18       22.00     15.98 o 
  -3  26   4        7.89        2.33     13.94 o 
  -2  26   4       86.93       74.80     26.79 o 
  -1  26   4      107.24       84.98     28.57 o 
   0  26   4        1.84       17.99     16.81 o 
   1  26   4       10.78       17.78     17.68 o 
   2  26   4       11.96        8.78     20.27 o 
   3  26   4      124.49       78.92     52.49 o 
   4  26   4        0.00       -3.13     14.16 o 
   5  26   4        0.12       35.48     16.23 o 
   6  26   4       11.39      -10.82     20.11 o 
   7  26   4       27.84       31.81     25.17 o 
  -8  27   4       66.60       36.49     23.19 o 
  -7  27   4       24.20        4.13     22.13 o 
  -6  27   4       49.31       50.93     20.95 o 
  -5  27   4      165.40      182.88     29.85 o 
  -4  27   4       34.11       48.39     19.61 o 
  -3  27   4        0.29       -0.23     14.61 o 
  -2  27   4       40.02       75.63     22.50 o 
  -1  27   4        1.80        7.02     26.02 o 
   0  27   4      181.95      223.50     55.11 o 
   1  27   4       11.06       15.82     18.08 o 
   2  27   4       53.51       52.69     37.06 o 
   3  27   4        0.20       38.71     22.46 o 
   4  27   4        0.51       -6.56     17.50 o 
   5  27   4        8.15       10.09     18.14 o 
   6  27   4       45.90       46.61     22.25 o 
   7  27   4        0.17       -7.32     32.78 o 
  -8  28   4        8.43        7.97     21.64 o 
  -7  28   4      148.80      170.61     29.21 o 
  -6  28   4      318.61      356.46     33.99 o 
  -5  28   4       86.28       63.59     20.71 o 
  -4  28   4        4.26       -5.71     15.38 o 
  -3  28   4      146.49      162.17     31.83 o 
  -2  28   4       69.81      119.91     38.01 o 
  -1  28   4      113.68      151.80     39.93 o 
   0  28   4       26.26       31.51     27.94 o 
   1  28   4       53.59       89.90     44.01 o 
   2  28   4       16.58       -8.67     26.15 o 
   3  28   4        1.91       31.62     24.24 o 
   4  28   4      115.60       90.31     27.72 o 
   5  28   4      112.49      184.29     27.92 o 
   6  28   4       11.93       38.74     21.01 o 
   7  28   4       72.22      109.64     30.27 o 
  -7  29   4       57.10       45.92     22.95 o 
  -6  29   4       42.24       68.44     23.68 o 
  -5  29   4      119.23       96.54     22.39 o 
  -4  29   4        0.72        1.64     15.81 o 
  -3  29   4      114.44       98.58     30.30 o 
  -2  29   4        4.74      -10.84     24.87 o 
  -1  29   4        1.11       20.79     28.32 o 
   0  29   4       95.74       57.53     32.02 o 
   1  29   4       98.78      186.17     30.03 o 
   2  29   4        1.12       25.64     29.08 o 
   3  29   4      108.66       50.35     34.38 o 
   4  29   4        1.47       16.85     24.54 o 
   5  29   4       23.41       20.39     41.97 o 
   6  29   4       42.79       54.54     27.81 o 
  -7  30   4       56.46       57.75     24.55 o 
  -6  30   4       13.64       50.06     22.89 o 
  -5  30   4       74.87       75.03     19.30 o 
  -4  30   4      104.75      116.83     37.76 o 
  -3  30   4       58.72       70.03     34.95 o 
  -2  30   4        0.38      -14.03     26.28 o 
  -1  30   4       95.88       86.23     37.12 o 
   0  30   4       37.93      -10.33     26.40 o 
   1  30   4       19.08       46.62     23.66 o 
   2  30   4       34.72       55.74     32.02 o 
   3  30   4        0.00        5.10     29.08 o 
   4  30   4        1.59       13.40     24.59 o 
   5  30   4       97.00       67.69     30.67 o 
  -6  31   4        5.02        9.41     21.55 o 
  -5  31   4       76.44       36.03     56.00 o 
  -4  31   4      123.46      121.44     43.24 o 
  -3  31   4        0.04      -22.32     22.32 o 
  -2  31   4        8.45       31.00     30.23 o 
  -1  31   4       95.60      214.43     47.96 o 
   0  31   4       39.86       42.48     31.63 o 
   1  31   4       97.16      128.45     39.42 o 
   2  31   4        2.43       22.58     29.98 o 
   3  31   4       12.42        2.42     29.47 o 
   4  31   4       11.38       22.96     28.96 o 
   5  31   4        1.63       -5.23     23.62 o 
  -5  32   4        5.08       70.80     38.78 o 
  -4  32   4        0.72       65.69     38.65 o 
  -3  32   4        4.58       17.60     32.40 o 
  -2  32   4       22.20       78.96     37.89 o 
  -1  32   4        0.27        0.77     26.79 o 
   0  32   4       15.50      -18.62     27.04 o 
   1  32   4        2.63       16.33     32.02 o 
   2  32   4       44.29       64.93     36.61 o 
   3  32   4       14.13       11.23     31.00 o 
   4  32   4       95.30      161.75     45.41 o 
  -4  33   4      151.83      223.36     53.83 o 
  -3  33   4       47.08       15.31     33.68 o 
  -2  33   4       38.98       -3.19     31.89 o 
  -1  33   4        6.67       -1.53     29.47 o 
   0  33   4        4.48       -3.19     28.06 o 
   1  33   4       83.61      152.18     44.65 o 
   2  33   4       13.46        3.70     30.74 o 
   3  33   4        0.42      -13.27     28.32 o 
  -3  34   4       17.59       22.58     35.33 o 
  -2  34   4        3.66       53.32     35.97 o 
  -1  34   4       33.03        5.36     29.59 o 
   0  34   4       33.44       17.60     31.38 o 
   1  34   4       87.26       99.11     38.40 o 
   2  34   4       37.77       82.15     40.82 o 
 -11   0   5      797.40      620.19     66.97 o 
  -9   0   5       85.55      176.77     72.07 o 
  -7   0   5      203.23      166.38     41.46 o 
  -5   0   5      308.42      290.44     23.27 o 
  -3   0   5     3940.00     4607.81    135.66 o 
  -1   0   5      337.27      369.26     14.33 o 
   1   0   5      263.23      406.98     42.64 o 
   3   0   5     6714.91     7226.47    126.78 o 
   5   0   5       47.91       31.57     12.84 o 
   7   0   5      732.22      718.98     37.42 o 
   9   0   5      190.48      201.49     26.48 o 
  11   0   5        6.43       16.86     25.05 o 
 -12   1   5        1.45      -33.04     33.04 o 
 -11   1   5       93.69       94.32     29.25 o 
 -10   1   5       55.41       77.94     32.20 o 
  -9   1   5      126.32      105.78     17.07 o 
  -8   1   5       93.91       67.55     14.74 o 
  -7   1   5        1.46       -3.09      9.89 o 
  -6   1   5       99.09       84.55     12.56 o 
  -5   1   5      253.69      276.59     13.51 o 
  -4   1   5      617.63      635.53     14.62 o 
  -3   1   5     2795.09     3030.94     68.04 o 
  -2   1   5     2343.55     2551.39     43.59 o 
  -1   1   5      400.38      429.56     11.11 o 
   0   1   5      111.13       99.83      6.69 o 
   1   1   5     1263.21     1183.63     20.33 o 
   2   1   5     1211.68     1282.16     22.30 o 
   3   1   5      582.56      811.26     45.35 o 
   4   1   5       36.46       46.88      8.45 o 
   5   1   5       22.39       33.28      8.69 o 
   6   1   5       82.68       97.04     11.48 o 
   7   1   5      126.50      135.51     15.55 o 
   8   1   5        0.66       -1.66     10.68 o 
   9   1   5       62.32       36.96     16.17 o 
  10   1   5       63.08      105.14     16.52 o 
  11   1   5       11.32       10.41     17.10 o 
 -12   2   5       20.52       12.50     35.84 o 
 -11   2   5      111.82      188.32     33.93 o 
 -10   2   5      361.84      435.45     31.81 o 
  -9   2   5       49.50       42.19     14.21 o 
  -8   2   5       19.02       36.74     12.61 o 
  -7   2   5        2.55       -1.63     10.11 o 
  -6   2   5       31.12       48.49     11.07 o 
  -5   2   5      414.49      417.42     15.04 o 
  -4   2   5      152.52      206.18     10.70 o 
  -3   2   5      194.47      234.86      8.59 o 
  -2   2   5      425.08      568.07     12.63 o 
  -1   2   5     1375.68     1465.81     22.50 o 
   0   2   5       60.58       52.45      5.89 o 
   1   2   5     1073.47     1261.05     23.99 o 
   2   2   5     1321.37     1359.43     30.99 o 
   3   2   5     4579.17     4534.31     59.88 o 
   4   2   5       20.88       14.87      7.28 o 
   5   2   5        7.79        4.19      7.89 o 
   6   2   5       16.16       12.55      9.40 o 
   7   2   5     1152.48     1073.75     29.60 o 
   8   2   5       26.34       12.73     11.30 o 
   9   2   5      146.82      170.15     17.94 o 
  10   2   5        1.46       12.48     14.50 o 
  11   2   5       29.53       38.68     18.94 o 
 -12   3   5        4.94       21.05     36.10 o 
 -11   3   5      136.37      160.75     45.92 o 
 -10   3   5      596.34      726.07     39.18 o 
  -9   3   5       25.81       23.91     14.16 o 
  -8   3   5      133.39      114.35     16.00 o 
  -7   3   5       79.66       76.00     13.69 o 
  -6   3   5       98.18       83.84     12.21 o 
  -5   3   5      421.76      395.13     14.76 o 
  -4   3   5      436.69      493.11     22.45 o 
  -3   3   5       42.51       56.74      6.74 o 
  -2   3   5        0.00        4.32      5.51 o 
  -1   3   5      359.85      351.07      9.98 o 
   0   3   5      150.54      162.96      7.75 o 
   1   3   5     1504.96     1519.21     30.52 o 
   2   3   5      394.47      512.69     29.28 o 
   3   3   5       10.67       30.33      9.21 o 
   4   3   5      151.09      176.74     11.15 o 
   5   3   5      182.45      192.92     12.58 o 
   6   3   5        0.00       15.87      9.08 o 
   7   3   5        9.19       -1.25      9.91 o 
   8   3   5      129.92      133.80     15.60 o 
   9   3   5       43.50       36.63     12.86 o 
  10   3   5       68.06       48.83     16.44 o 
  11   3   5        0.50       45.90     23.43 o 
 -13   4   5       40.23       59.44     41.33 o 
 -12   4   5        0.50       40.70     28.89 o 
 -11   4   5       78.09       51.13     26.35 o 
 -10   4   5      121.16      130.82     24.13 o 
  -9   4   5      145.90      134.25     21.56 o 
  -8   4   5      109.05      116.64     16.07 o 
  -7   4   5      217.33      193.67     16.57 o 
  -6   4   5     1807.52     1831.17     37.16 o 
  -5   4   5       23.96       32.44      7.45 o 
  -4   4   5      429.46      459.15     15.08 o 
  -3   4   5      441.03      424.90     13.37 o 
  -2   4   5      664.17      667.97     17.70 o 
  -1   4   5       24.73       27.53      5.74 o 
   0   4   5      450.32      440.01     11.53 o 
   1   4   5     3478.51     3444.63     45.55 o 
   2   4   5      492.57      436.39     12.46 o 
   3   4   5        0.86        9.66      6.18 o 
   4   4   5      417.25      445.95     16.90 o 
   5   4   5       79.63       94.40     10.41 o 
   6   4   5      605.85      547.82     21.89 o 
   7   4   5        7.78       24.49     11.98 o 
   8   4   5       90.67      131.16     15.55 o 
   9   4   5        6.67       11.96     13.58 o 
  10   4   5        3.68       -6.34     13.49 o 
  11   4   5       20.41       23.84     28.36 o 
 -13   5   5        9.59        4.97     37.63 o 
 -12   5   5        0.02        5.64     28.45 o 
 -11   5   5        0.14       40.86     25.31 o 
 -10   5   5       16.86       22.60     22.77 o 
  -9   5   5       31.75       21.33     16.41 o 
  -8   5   5        5.92        4.01     12.14 o 
  -7   5   5      285.61      308.55     19.46 o 
  -6   5   5      814.27      774.49     21.77 o 
  -5   5   5       97.55      105.13      9.33 o 
  -4   5   5       43.65       57.84      8.98 o 
  -3   5   5      214.01      226.99     10.31 o 
  -2   5   5     1617.09     1511.22     26.37 o 
  -1   5   5      153.24      165.57      7.72 o 
   0   5   5      221.08      232.32      8.89 o 
   1   5   5      617.56      666.78     29.98 o 
   2   5   5        0.19        0.73      5.44 o 
   3   5   5      215.71      242.39     14.33 o 
   4   5   5       28.95       29.93      7.86 o 
   5   5   5        3.61       -4.62      7.52 o 
   6   5   5        0.01       10.79      8.80 o 
   7   5   5      135.10      113.88     13.13 o 
   8   5   5        0.31       10.93     11.18 o 
   9   5   5       29.90        7.24     12.97 o 
  10   5   5       22.10       26.00     15.67 o 
  11   5   5       28.85       24.94     21.45 o 
 -13   6   5        1.82       12.25     37.76 o 
 -12   6   5        3.22       56.74     36.29 o 
 -11   6   5       13.19      -14.88     22.20 o 
 -10   6   5       12.24       16.40     46.75 o 
  -9   6   5        9.27       -2.22     15.48 o 
  -8   6   5      146.59      127.41     19.45 o 
  -7   6   5      221.57      256.60     17.90 o 
  -6   6   5      586.86      563.72     18.35 o 
  -5   6   5      607.67      544.63     17.07 o 
  -4   6   5      451.57      476.81     15.39 o 
  -3   6   5       85.32       58.68      7.33 o 
  -2   6   5      204.30      240.06      9.86 o 
  -1   6   5      482.81      523.84     12.77 o 
   0   6   5      458.55      496.87     13.32 o 
   1   6   5      360.32      373.42     11.34 o 
   2   6   5       63.60       63.98      6.91 o 
   3   6   5       67.26       81.81     11.37 o 
   4   6   5        2.76        6.39      7.10 o 
   5   6   5       47.87       36.67      8.78 o 
   6   6   5       22.17       19.07      8.82 o 
   7   6   5      210.74      223.27     15.62 o 
   8   6   5       14.98       12.51     12.90 o 
   9   6   5        1.43       11.42     13.61 o 
  10   6   5      239.72      306.82     29.24 o 
  11   6   5      113.16       95.48     26.39 o 
 -12   7   5       80.57      116.39     34.86 o 
 -11   7   5       82.58       69.71     43.31 o 
 -10   7   5       10.88        5.55     22.03 o 
  -9   7   5       92.53      107.81     27.46 o 
  -8   7   5       42.64       57.16     17.11 o 
  -7   7   5      309.40      350.31     17.89 o 
  -6   7   5     1099.49     1076.45     26.12 o 
  -5   7   5      110.42      139.43      9.93 o 
  -4   7   5      255.45      332.39     13.02 o 
  -3   7   5       85.10      114.15      8.69 o 
  -2   7   5      779.76      786.95     17.43 o 
  -1   7   5      332.55      324.86     10.96 o 
   0   7   5       59.97       58.64      6.12 o 
   1   7   5      789.17      744.87     15.82 o 
   2   7   5      469.25      442.23     13.45 o 
   3   7   5        0.29       -6.67      7.47 o 
   4   7   5       18.79       25.10      8.56 o 
   5   7   5      165.72      170.19     12.19 o 
   6   7   5       96.82      120.36     11.98 o 
   7   7   5       63.63       67.70     11.72 o 
   8   7   5       86.61      118.86     17.62 o 
   9   7   5       17.63       26.56     14.98 o 
  10   7   5        7.43       16.00     17.66 o 
  11   7   5       53.22       91.33     27.09 o 
 -12   8   5       31.12       38.15     27.93 o 
 -11   8   5        0.45       -9.65     23.67 o 
 -10   8   5      125.49      181.27     33.64 o 
  -9   8   5       58.13       34.21     69.52 o 
  -8   8   5      474.01      466.06     44.65 o 
  -7   8   5     1782.79     1714.36     46.53 o 
  -6   8   5       34.47       24.85      7.96 o 
  -5   8   5        8.79        3.29      6.67 o 
  -4   8   5     2930.55     3003.86     51.65 o 
  -3   8   5     3322.12     3288.39     52.03 o 
  -2   8   5     1160.21     1178.78     22.48 o 
  -1   8   5      965.92      849.22     16.88 o 
   0   8   5        9.38        4.10      5.66 o 
   1   8   5       34.66       25.00      6.04 o 
   2   8   5      189.55      221.23     10.34 o 
   3   8   5      387.62      359.67     13.55 o 
   4   8   5      220.35      199.27     12.27 o 
   5   8   5      330.74      361.70     15.43 o 
   6   8   5       31.63       39.28      9.75 o 
   7   8   5       48.86       35.85     18.24 o 
   8   8   5        0.25      -11.34     11.34 o 
   9   8   5      253.84      372.36     42.87 o 
  10   8   5      468.18      542.39     39.86 o 
  11   8   5        0.64       16.30     22.09 o 
 -12   9   5       10.72        2.93     34.70 o 
 -11   9   5        3.44       25.86     29.34 o 
 -10   9   5      244.47      191.89     34.00 o 
  -9   9   5      295.19      284.88     36.08 o 
  -8   9   5      287.70      288.15     33.72 o 
  -7   9   5       97.76       87.82     20.25 o 
  -6   9   5      299.58      295.91     19.70 o 
  -5   9   5      110.20      121.71      9.59 o 
  -4   9   5       22.74       41.40      7.34 o 
  -3   9   5      158.45      205.65     11.72 o 
  -2   9   5     1547.97     1632.84     25.80 o 
  -1   9   5      245.03      242.46     11.20 o 
   0   9   5      512.06      499.75     14.36 o 
   1   9   5       49.20       55.68      6.95 o 
   2   9   5      644.03      676.66     17.37 o 
   3   9   5       88.90       82.10      8.15 o 
   4   9   5       73.50       60.58      8.60 o 
   5   9   5      928.41      854.41     23.68 o 
   6   9   5       56.77       61.45     10.19 o 
   7   9   5        2.15      -10.74     10.74 o 
   8   9   5       54.80       29.38     14.03 o 
   9   9   5        0.75       -0.16     27.20 o 
  10   9   5      355.61      412.49     38.51 o 
  11   9   5       42.36       31.13     23.25 o 
 -12  10   5        4.89       19.90     38.52 o 
 -11  10   5        7.92       -2.92     24.22 o 
 -10  10   5       45.00       60.72     26.43 o 
  -9  10   5      201.66      175.59     31.60 o 
  -8  10   5     1004.65      961.41     53.40 o 
  -7  10   5       30.09       33.44     15.36 o 
  -6  10   5       48.48       49.05     11.69 o 
  -5  10   5      277.81      300.94     16.32 o 
  -4  10   5     1465.61     1492.10     30.44 o 
  -3  10   5      128.78      187.34      9.64 o 
  -2  10   5      256.10      251.88     10.35 o 
  -1  10   5       22.40       39.89      8.81 o 
   0  10   5      756.02      755.35     17.84 o 
   1  10   5      911.02      875.11     19.80 o 
   2  10   5      340.30      319.80     12.40 o 
   3  10   5        0.02       -6.25      7.16 o 
   4  10   5       39.32       44.63      8.24 o 
   5  10   5     7114.38     6649.82    101.77 o 
   6  10   5      801.48      830.42     30.28 o 
   7  10   5      237.01      214.53     19.49 o 
   8  10   5       30.49       26.92     13.78 o 
   9  10   5       72.90       98.87     21.10 o 
  10  10   5       51.85       66.88     29.76 o 
  11  10   5        2.24       15.44     21.86 o 
 -12  11   5        0.06        8.04     36.99 o 
 -11  11   5        4.05        9.90     25.53 o 
 -10  11   5      185.72      256.74     78.45 o 
  -9  11   5      975.73      928.06     57.81 o 
  -8  11   5        0.06       18.79     33.93 o 
  -7  11   5       85.48       89.86     17.94 o 
  -6  11   5      139.86      183.18     17.18 o 
  -5  11   5        4.41        3.17      7.97 o 
  -4  11   5        0.86        3.93      6.05 o 
  -3  11   5     1326.29     1267.81     25.17 o 
  -2  11   5      243.66      234.75     10.53 o 
  -1  11   5       43.31       59.67      7.04 o 
   0  11   5        0.51        8.82      5.86 o 
   1  11   5     1094.83     1146.18     23.52 o 
   2  11   5     1156.29     1134.91     25.21 o 
   3  11   5        5.80        9.08      6.47 o 
   4  11   5     4420.73     4095.42     63.07 o 
   5  11   5     1382.59     1303.99     36.26 o 
   6  11   5       82.14       82.22     15.42 o 
   7  11   5       17.09       15.08     19.50 o 
   8  11   5        7.36       10.60     15.26 o 
   9  11   5       30.21       21.21     25.30 o 
  10  11   5       97.69      108.53     27.88 o 
  11  11   5      156.00      184.15     37.03 o 
 -12  12   5       18.83       47.07     43.75 o 
 -11  12   5        6.10        1.55     24.91 o 
 -10  12   5       60.09       58.57     26.65 o 
  -9  12   5      201.55      227.64     37.50 o 
  -8  12   5      451.63      438.46     31.41 o 
  -7  12   5       58.38       64.85     16.74 o 
  -6  12   5      130.15      116.78     18.17 o 
  -5  12   5      309.42      324.84     21.43 o 
  -4  12   5      442.44      465.19     17.68 o 
  -3  12   5      509.24      463.95     14.12 o 
  -2  12   5       23.61       35.78      6.57 o 
  -1  12   5      121.06      132.11      8.76 o 
   0  12   5      794.32      758.14     18.22 o 
   1  12   5      894.15      911.67     20.72 o 
   2  12   5       56.97       44.48      7.68 o 
   3  12   5      219.00      215.78     11.39 o 
   4  12   5      379.63      387.61     15.25 o 
   5  12   5     2852.47     2736.87     59.50 o 
   6  12   5      730.29      747.96     32.14 o 
   7  12   5       38.54       54.66     15.17 o 
   8  12   5        0.14       -4.85     15.06 o 
   9  12   5       83.16       79.87     21.72 o 
  10  12   5       10.84       12.06     21.12 o 
  11  12   5      121.23      175.14     51.02 o 
 -12  13   5       11.84       64.80     44.52 o 
 -11  13   5        0.91       43.50     40.31 o 
 -10  13   5        1.69      -17.92     22.01 o 
  -9  13   5       64.15       57.40     25.94 o 
  -8  13   5       81.85      100.82     20.54 o 
  -7  13   5      122.58      123.83     20.15 o 
  -6  13   5       24.36       -4.29     11.96 o 
  -5  13   5       32.30       25.03      9.85 o 
  -4  13   5      320.20      319.14     15.64 o 
  -3  13   5        6.95        1.38      5.64 o 
  -2  13   5     1412.78     1331.45     26.40 o 
  -1  13   5       54.82       69.13      7.87 o 
   0  13   5       10.87        4.81      6.22 o 
   1  13   5      487.14      525.31     16.73 o 
   2  13   5     1126.78     1042.24     24.24 o 
   3  13   5       84.67       93.52      9.10 o 
   4  13   5     2739.26     2562.54     48.36 o 
   5  13   5       82.20       96.94     15.55 o 
   6  13   5      441.81      485.30     27.25 o 
   7  13   5        0.83       -1.72     15.63 o 
   8  13   5       29.76       19.29     18.42 o 
   9  13   5       72.74       83.89     20.08 o 
  10  13   5       25.67       21.61     21.07 o 
 -12  14   5        5.09       -9.95     38.52 o 
 -11  14   5        9.93       -8.55     34.70 o 
 -10  14   5       20.41       -1.24     23.11 o 
  -9  14   5       90.48       54.37     25.65 o 
  -8  14   5      205.81      183.96     24.54 o 
  -7  14   5       19.77       11.80     13.72 o 
  -6  14   5       45.67       49.56     15.10 o 
  -5  14   5      461.92      444.67     27.71 o 
  -4  14   5      157.57      143.82     13.52 o 
  -3  14   5      445.33      457.48     14.70 o 
  -2  14   5      285.14      317.05     14.34 o 
  -1  14   5        2.53       -5.92      5.92 o 
   0  14   5       10.93       12.02      6.65 o 
   1  14   5      112.57      155.59     11.24 o 
   2  14   5        0.60       16.19      7.25 o 
   3  14   5       35.26       18.07      7.68 o 
   4  14   5      405.41      412.87     19.22 o 
   5  14   5     2235.87     2112.91     56.05 o 
   6  14   5      183.55      160.35     18.40 o 
   7  14   5       50.26       33.93     18.05 o 
   8  14   5       45.02       57.60     21.10 o 
   9  14   5        1.14       43.02     18.65 o 
  10  14   5       18.90       41.93     23.64 o 
 -11  15   5       41.33       29.08     40.44 o 
 -10  15   5       32.39       80.25     28.34 o 
  -9  15   5       29.12      -10.17     20.54 o 
  -8  15   5       15.03       10.07     16.39 o 
  -7  15   5        4.30        5.80     21.39 o 
  -6  15   5     1005.44     1034.23     43.08 o 
  -5  15   5      159.96      183.80     23.09 o 
  -4  15   5       13.69       21.65      9.99 o 
  -3  15   5       46.10       59.27      8.93 o 
  -2  15   5      184.89      162.85      9.83 o 
  -1  15   5       11.02        1.31      6.43 o 
   0  15   5       31.65       10.28      7.16 o 
   1  15   5       19.54       28.00      7.51 o 
   2  15   5       44.86       48.26      8.37 o 
   3  15   5       41.00       35.00     15.29 o 
   4  15   5        5.14       22.88     10.26 o 
   5  15   5      956.64      953.69     34.94 o 
   6  15   5       38.01       69.52     19.65 o 
   7  15   5      111.14      107.56     22.22 o 
   8  15   5        6.37        8.55     18.03 o 
   9  15   5       10.39       22.62     21.58 o 
  10  15   5       16.66        7.03     21.24 o 
 -11  16   5       48.52       84.57     44.01 o 
 -10  16   5       36.99        1.10     23.93 o 
  -9  16   5       45.36       27.27     35.40 o 
  -8  16   5        2.47        6.78     16.76 o 
  -7  16   5        1.75      -12.18     12.18 o 
  -6  16   5      179.81      186.37     21.71 o 
  -5  16   5      279.48      276.97     23.73 o 
  -4  16   5       47.36       52.55     17.29 o 
  -3  16   5      957.87      910.12     29.38 o 
  -2  16   5      326.84      315.13     16.24 o 
  -1  16   5       22.48       15.61      7.19 o 
   0  16   5       37.42       43.08      8.39 o 
   1  16   5        3.08       12.01      7.16 o 
   2  16   5        0.01        3.46      8.08 o 
   3  16   5      671.75      616.98     24.44 o 
   4  16   5       25.17       30.40     12.77 o 
   5  16   5       92.77      108.09     17.07 o 
   6  16   5        4.12       40.92     17.92 o 
   7  16   5       76.02      111.84     28.42 o 
   8  16   5        9.52        9.68     19.86 o 
   9  16   5      184.97      188.26     69.39 o 
  10  16   5       61.44       72.63     25.14 o 
 -11  17   5        6.71      -21.69     35.59 o 
 -10  17   5        8.44       30.49     37.76 o 
  -9  17   5       14.61      -26.02     26.02 o 
  -8  17   5       63.38       90.23     21.73 o 
  -7  17   5       25.68       45.04     16.88 o 
  -6  17   5      281.30      241.52     25.36 o 
  -5  17   5      874.90      865.27     38.26 o 
  -4  17   5      476.82      447.07     27.87 o 
  -3  17   5       25.19        1.79      8.86 o 
  -2  17   5      291.22      303.58     15.47 o 
  -1  17   5       20.82       20.51      7.89 o 
   0  17   5       48.83       49.19      9.67 o 
   1  17   5        0.16       -4.85      7.29 o 
   2  17   5      130.73      136.17     14.05 o 
   3  17   5       16.76       15.25     10.35 o 
   4  17   5      298.88      332.22     21.79 o 
   5  17   5       16.17       41.67     17.57 o 
   6  17   5       15.49       13.60     16.80 o 
   7  17   5      189.35      176.09     31.61 o 
   8  17   5       63.02       31.38     21.06 o 
   9  17   5      219.40      304.46     70.48 o 
  10  17   5       22.07       35.79     23.19 o 
 -11  18   5        0.46       11.99     32.91 o 
 -10  18   5       37.55        0.26     33.29 o 
  -9  18   5        0.96       27.68     24.19 o 
  -8  18   5        4.76      -14.06     14.90 o 
  -7  18   5       36.75       48.26     17.59 o 
  -6  18   5      734.51      756.44     38.25 o 
  -5  18   5      257.47      231.22     23.26 o 
  -4  18   5      138.41      124.52     18.05 o 
  -3  18   5       11.96        2.60     11.08 o 
  -2  18   5     1018.87      992.71     31.52 o 
  -1  18   5      380.40      375.64     15.71 o 
   0  18   5      121.44       96.86     10.19 o 
   1  18   5        0.84        3.94      8.98 o 
   2  18   5      258.69      227.54     16.49 o 
   3  18   5      517.10      498.95     22.82 o 
   4  18   5      392.17      354.92     22.49 o 
   5  18   5      265.87      325.08     28.68 o 
   6  18   5       56.34       77.60     20.75 o 
   7  18   5        2.95       17.79     18.29 o 
   8  18   5       62.01       60.66     19.78 o 
   9  18   5       15.05       88.47     49.37 o 
 -11  19   5       17.16      -10.08     34.82 o 
 -10  19   5        1.82       -2.42     33.80 o 
  -9  19   5        3.21       12.95     24.22 o 
  -8  19   5       34.79       31.50     19.43 o 
  -7  19   5       14.56       -0.20     15.12 o 
  -6  19   5       44.70       40.62     17.17 o 
  -5  19   5      292.24      307.09     26.06 o 
  -4  19   5       13.15        9.65     12.62 o 
  -3  19   5        2.83        4.81     17.54 o 
  -2  19   5      452.33      482.42     22.47 o 
  -1  19   5      155.35      196.50     15.66 o 
   0  19   5      229.16      211.06     17.54 o 
   1  19   5        3.13       16.28      9.74 o 
   2  19   5        0.06        3.18      9.95 o 
   3  19   5      300.21      275.28     18.44 o 
   4  19   5       12.02       -2.76     14.60 o 
   5  19   5        8.19        4.28     15.97 o 
   6  19   5       31.41       40.72     27.80 o 
   7  19   5       98.55       80.31     22.86 o 
   8  19   5       76.55       45.73     19.46 o 
   9  19   5       48.67       56.77     74.75 o 
 -10  20   5       12.70       61.61     45.41 o 
  -9  20   5       26.42       20.49     37.31 o 
  -8  20   5        5.05       38.30     19.11 o 
  -7  20   5      273.94      264.45     36.17 o 
  -6  20   5      636.15      608.13     40.10 o 
  -5  20   5      235.52      222.57     23.77 o 
  -4  20   5      361.27      343.22     26.37 o 
  -3  20   5      244.73      273.58     23.28 o 
  -2  20   5     3172.44     3045.59     80.79 o 
  -1  20   5     1754.03     1705.83     44.83 o 
   0  20   5        3.72        5.72      8.23 o 
   1  20   5      105.41       95.16     12.92 o 
   2  20   5      431.78      405.94     21.08 o 
   3  20   5       42.34       26.57     16.02 o 
   4  20   5      125.26      112.68     26.44 o 
   5  20   5      134.79      154.28     42.68 o 
   6  20   5        0.13        9.46     17.87 o 
   7  20   5       27.17       24.44     17.48 o 
   8  20   5      145.36      157.86     33.38 o 
   9  20   5        0.14       -6.12     23.71 o 
 -10  21   5       23.29       31.51     38.52 o 
  -9  21   5        2.13        5.06     22.99 o 
  -8  21   5       17.33       41.61     19.12 o 
  -7  21   5        0.69        5.50     16.47 o 
  -6  21   5        3.70       16.99     15.65 o 
  -5  21   5       13.13       31.75     15.74 o 
  -4  21   5        0.84        0.61     13.32 o 
  -3  21   5      127.06       89.63     17.55 o 
  -2  21   5       96.41      119.60     17.67 o 
  -1  21   5      248.59      263.14     19.57 o 
   0  21   5      114.96      108.39     13.87 o 
   1  21   5       44.84       38.72     11.12 o 
   2  21   5        0.11       -5.88      9.60 o 
   3  21   5       42.47       38.51     17.00 o 
   4  21   5      104.08      116.57     21.67 o 
   5  21   5        0.04       15.54     16.95 o 
   6  21   5        4.40      -13.77     15.15 o 
   7  21   5      161.91      175.55     27.30 o 
   8  21   5      162.22      168.04     33.85 o 
   9  21   5       39.38       37.05     27.99 o 
 -10  22   5       32.16        1.91     37.63 o 
  -9  22   5        2.80       25.06     26.11 o 
  -8  22   5        0.25      -16.43     16.43 o 
  -7  22   5       85.64       86.36     22.50 o 
  -6  22   5      775.04      737.61     72.87 o 
  -5  22   5       82.35       77.80     32.47 o 
  -4  22   5       81.22       64.00     17.16 o 
  -3  22   5       41.92       55.18     15.52 o 
  -2  22   5     2556.08     2451.39     70.37 o 
  -1  22   5       45.46       39.70     13.25 o 
   0  22   5       81.00       62.25     15.65 o 
   1  22   5        0.39      -12.93     13.99 o 
   2  22   5       46.09       34.60     14.68 o 
   3  22   5       20.27       15.07     15.90 o 
   4  22   5       40.49       68.51     16.73 o 
   5  22   5        1.79        5.74     16.20 o 
   6  22   5       79.49      113.50     22.81 o 
   7  22   5       51.21       48.53     19.88 o 
   8  22   5       67.35       68.11     40.76 o 
  -9  23   5      182.09      218.38     37.69 o 
  -8  23   5       13.31       14.38     17.79 o 
  -7  23   5       20.84       57.91     21.18 o 
  -6  23   5       26.74        8.24     16.14 o 
  -5  23   5       66.23       99.16     20.50 o 
  -4  23   5       65.37       49.43     15.91 o 
  -3  23   5      138.22      140.31     25.37 o 
  -2  23   5       44.93       32.32     23.95 o 
  -1  23   5       63.64       66.34     14.90 o 
   0  23   5      278.44      262.09     22.75 o 
   1  23   5      104.36       86.91     32.04 o 
   2  23   5      195.29      193.18     19.56 o 
   3  23   5      137.56      121.34     18.36 o 
   4  23   5        0.02        2.02     13.79 o 
   5  23   5       33.94       18.98     15.97 o 
   6  23   5        1.36       27.12     20.98 o 
   7  23   5       36.50       38.48     27.52 o 
   8  23   5       25.06       72.67     29.10 o 
  -9  24   5        9.20       46.30     26.40 o 
  -8  24   5        3.21       18.46     23.70 o 
  -7  24   5        5.42       50.21     20.23 o 
  -6  24   5      242.56      207.75     26.43 o 
  -5  24   5      208.26      237.58     36.79 o 
  -4  24   5       22.04        1.10     13.87 o 
  -3  24   5        4.44       -1.05     13.75 o 
  -2  24   5     2014.44     1984.59     78.14 o 
  -1  24   5        3.69       21.55     16.31 o 
   0  24   5        6.38       20.18     22.51 o 
   1  24   5        0.28       19.71     32.21 o 
   2  24   5        1.78        8.95     18.03 o 
   3  24   5      190.51      181.35     29.16 o 
   4  24   5        0.61        0.66     18.06 o 
   5  24   5        6.51       -6.37     15.49 o 
   6  24   5       84.98       71.09     19.70 o 
   7  24   5        4.77       35.54     25.69 o 
   8  24   5       94.53      105.86     32.24 o 
  -9  25   5       17.75       29.72     32.02 o 
  -8  25   5        1.33       21.72     25.20 o 
  -7  25   5        1.32        1.94     17.61 o 
  -6  25   5       11.27       14.17     25.82 o 
  -5  25   5        7.10       -9.44     15.23 o 
  -4  25   5        8.10      -14.02     14.02 o 
  -3  25   5       14.46       18.55     14.99 o 
  -2  25   5        0.52       21.71     16.38 o 
  -1  25   5       45.47       33.04     18.38 o 
   0  25   5       70.12       69.76     40.18 o 
   1  25   5      101.68       90.57     23.39 o 
   2  25   5       29.04       33.39     29.85 o 
   3  25   5       56.39       46.44     31.60 o 
   4  25   5       20.64       18.47     15.02 o 
   5  25   5        5.04       22.93     16.69 o 
   6  25   5        7.26        2.33     16.56 o 
   7  25   5       15.66       28.60     24.75 o 
  -8  26   5       30.22       17.56     25.77 o 
  -7  26   5        7.41        7.27     22.91 o 
  -6  26   5       63.70       39.25     18.98 o 
  -5  26   5       16.77        5.80     16.28 o 
  -4  26   5        7.86       -2.62     14.93 o 
  -3  26   5      113.96      146.67     23.24 o 
  -2  26   5       28.36       26.84     21.75 o 
  -1  26   5       70.57       48.06     25.19 o 
   0  26   5        0.04      -11.48     20.28 o 
   1  26   5      108.96       86.49     33.55 o 
   2  26   5       44.66       13.74     22.16 o 
   3  26   5       56.35       -4.30     29.72 o 
   4  26   5        8.15        2.43     15.58 o 
   5  26   5        1.99       -4.34     16.28 o 
   6  26   5       75.67       67.23     20.66 o 
   7  26   5       18.97       14.77     44.58 o 
  -8  27   5       85.56      101.03     31.12 o 
  -7  27   5      133.30      154.56     32.31 o 
  -6  27   5       42.21       12.14     17.46 o 
  -5  27   5       10.78       20.21     17.09 o 
  -4  27   5       28.64       41.03     17.90 o 
  -3  27   5       19.19       14.01     14.93 o 
  -2  27   5        2.68       -8.12     30.10 o 
  -1  27   5        5.63        9.06     28.83 o 
   0  27   5        9.10       41.84     26.92 o 
   1  27   5       27.20       51.53     31.00 o 
   2  27   5       34.45       29.66     25.64 o 
   3  27   5        0.41        5.09     28.00 o 
   4  27   5        0.07      -12.11     21.04 o 
   5  27   5       36.88       59.82     19.20 o 
   6  27   5        0.49       24.10     27.49 o 
  -7  28   5       42.08        4.54     24.30 o 
  -6  28   5       39.32       73.63     34.67 o 
  -5  28   5       10.24        0.75     17.93 o 
  -4  28   5       19.55       10.39     16.52 o 
  -3  28   5        5.27      -11.70     20.47 o 
  -2  28   5        2.93        5.98     49.62 o 
  -1  28   5        0.56       -6.63     25.51 o 
   0  28   5       11.67       15.18     28.96 o 
   1  28   5      195.84      190.45     44.52 o 
   2  28   5        6.45       10.71     27.68 o 
   3  28   5        0.03       16.04     23.75 o 
   4  28   5       40.51       57.09     30.74 o 
   5  28   5      227.03      329.77     79.41 o 
   6  28   5       73.50      118.27     41.46 o 
  -7  29   5        0.06       29.95     25.81 o 
  -6  29   5       78.49      125.10     30.91 o 
  -5  29   5       12.83        5.85     17.75 o 
  -4  29   5        0.03        2.21     20.86 o 
  -3  29   5      103.83      114.27     26.86 o 
  -2  29   5       19.35       53.96     32.91 o 
  -1  29   5      120.20      188.41     46.05 o 
   0  29   5       64.95       42.09     31.38 o 
   1  29   5        2.07       -6.51     25.38 o 
   2  29   5       12.51       -8.80     25.77 o 
   3  29   5       62.27       33.00     57.91 o 
   4  29   5        4.84        5.55     20.82 o 
   5  29   5        7.41       22.38     48.03 o 
  -6  30   5       13.94       11.59     24.77 o 
  -5  30   5        2.66       -5.08     18.16 o 
  -4  30   5       39.53       56.09     24.23 o 
  -3  30   5        1.29       -7.40     26.53 o 
  -2  30   5       17.72       28.83     31.25 o 
  -1  30   5        2.46        9.06     29.47 o 
   0  30   5        0.98      -23.60     25.13 o 
   1  30   5       26.54       -3.95     27.68 o 
   2  30   5        0.38        7.53     28.06 o 
   3  30   5       31.72       76.66     36.10 o 
   4  30   5       54.13       94.16     30.58 o 
   5  30   5      738.59      976.31     62.95 o 
  -5  31   5        2.06       17.48     36.35 o 
  -4  31   5        0.15       56.38     34.95 o 
  -3  31   5        1.57       44.77     34.06 o 
  -2  31   5       28.93       38.52     35.72 o 
  -1  31   5       40.63       10.08     30.10 o 
   0  31   5      118.67      171.70     45.41 o 
   1  31   5       26.37       83.55     38.27 o 
   2  31   5       10.68       48.47     34.82 o 
   3  31   5        9.44       20.79     33.29 o 
   4  31   5      164.33      187.77     47.96 o 
  -5  32   5        0.58        4.85     34.31 o 
  -4  32   5      277.86      310.48     58.04 o 
  -3  32   5       43.08       28.32     33.68 o 
  -2  32   5        6.71       17.22     31.51 o 
  -1  32   5        5.54      -24.87     24.87 o 
   0  32   5       34.35       21.43     31.63 o 
   1  32   5      208.42      260.73     52.81 o 
   2  32   5      113.43      126.41     42.99 o 
   3  32   5        6.36        3.70     31.63 o 
  -3  33   5        1.35       20.15     33.29 o 
  -2  33   5        0.00        4.46     33.42 o 
  -1  33   5        8.87       17.09     31.38 o 
   0  33   5        3.32        9.06     30.74 o 
   1  33   5       20.44       31.25     34.57 o 
   2  33   5       11.12       59.70     36.23 o 
  -1  34   5      120.85      123.22     45.03 o 
   0  34   5      156.30       89.67     40.69 o 
 -10   0   6       12.76       37.44     23.09 o 
  -8   0   6        0.34       -7.32     16.98 o 
  -6   0   6      133.38      182.21     29.98 o 
  -4   0   6      427.18      437.40     22.96 o 
  -2   0   6     2356.62     3097.58     99.49 o 
   0   0   6       14.56       15.57      7.29 o 
   2   0   6      513.13      520.41     21.79 o 
   4   0   6      112.67      152.21     16.51 o 
   6   0   6      800.22      678.00     35.79 o 
   8   0   6       68.66       85.18     20.83 o 
  10   0   6      105.64      105.34     25.56 o 
 -12   1   6       12.59        0.00     33.80 o 
 -11   1   6       42.60       91.39     28.82 o 
 -10   1   6        0.00      -12.10     15.24 o 
  -9   1   6       44.81       68.47     16.44 o 
  -8   1   6       15.76        9.86     18.63 o 
  -7   1   6       15.26      -10.17     10.17 o 
  -6   1   6      377.98      475.46     22.44 o 
  -5   1   6      327.41      410.63     18.17 o 
  -4   1   6        6.39       12.18      5.11 o 
  -3   1   6      721.64      773.33     16.80 o 
  -2   1   6    33690.73    35614.32    419.64 o 
  -1   1   6      141.67      159.56      9.45 o 
   0   1   6      251.35      246.08     10.42 o 
   1   1   6       91.88      103.65      7.40 o 
   2   1   6      714.78      809.05     25.90 o 
   3   1   6      112.91      129.58     11.26 o 
   4   1   6      437.19      447.99     16.82 o 
   5   1   6        3.69        0.61      7.73 o 
   6   1   6       59.41       75.14     11.78 o 
   7   1   6      394.45      362.68     20.95 o 
   8   1   6      101.28       85.62     15.21 o 
   9   1   6       15.21       26.54     13.98 o 
  10   1   6       11.03       54.26     17.21 o 
  11   1   6        2.20        8.36     32.21 o 
 -12   2   6       33.21       19.01     35.84 o 
 -11   2   6        0.08        9.45     18.79 o 
 -10   2   6      248.49      229.38     25.99 o 
  -9   2   6       39.32       48.55     17.82 o 
  -8   2   6       91.27      107.23     16.27 o 
  -7   2   6       18.94       -1.12     10.69 o 
  -6   2   6       59.27       51.26      9.64 o 
  -5   2   6        5.99       13.44      7.12 o 
  -4   2   6      353.42      425.48     15.37 o 
  -3   2   6      117.75      173.89      8.11 o 
  -2   2   6     2851.39     3184.63     44.33 o 
  -1   2   6      728.07      715.81     14.98 o 
   0   2   6      677.69      770.57     17.78 o 
   1   2   6      337.64      298.30     10.74 o 
   2   2   6       56.76       94.78      9.93 o 
   3   2   6      382.49      413.69     14.92 o 
   4   2   6        4.61       10.49      7.67 o 
   5   2   6       74.64       86.21     12.97 o 
   6   2   6       45.72       53.94     11.90 o 
   7   2   6      358.69      336.97     27.36 o 
   8   2   6       12.90       14.13     12.02 o 
   9   2   6       57.34       43.75     14.07 o 
  10   2   6        8.56        4.94     14.80 o 
  11   2   6        4.31       35.11     23.60 o 
 -12   3   6        6.80       53.57     38.40 o 
 -11   3   6       19.88       41.60     25.33 o 
 -10   3   6       54.28       66.67     34.50 o 
  -9   3   6       19.42       18.90     16.11 o 
  -8   3   6      224.25      262.14     29.96 o 
  -7   3   6       98.24       83.53     14.26 o 
  -6   3   6      385.67      342.40     16.51 o 
  -5   3   6       50.17       42.41     10.19 o 
  -4   3   6        0.29        2.18      6.25 o 
  -3   3   6      225.13      215.07     10.52 o 
  -2   3   6     4755.39     5196.95     67.79 o 
  -1   3   6      107.17      119.50      7.69 o 
   0   3   6     1493.64     1403.54     23.36 o 
   1   3   6      494.31      532.89     13.79 o 
   2   3   6     1141.00     1117.17     23.28 o 
   3   3   6      382.65      424.36     15.31 o 
   4   3   6     1345.48     1291.67     27.78 o 
   5   3   6      133.42      171.44     12.59 o 
   6   3   6       28.42       31.94     10.60 o 
   7   3   6      148.73      118.40     15.10 o 
   8   3   6       34.73       41.86     13.35 o 
   9   3   6       74.68       50.47     14.02 o 
  10   3   6       13.13       25.50     15.90 o 
  11   3   6      185.28      245.43     34.19 o 
 -12   4   6        1.51       35.08     40.82 o 
 -11   4   6        9.38       18.36     24.83 o 
 -10   4   6       23.67       29.06     18.48 o 
  -9   4   6       12.97       -8.88     23.71 o 
  -8   4   6        3.90        9.55     12.22 o 
  -7   4   6       44.07       48.43     12.78 o 
  -6   4   6      535.44      581.33     21.10 o 
  -5   4   6      521.33      556.46     17.96 o 
  -4   4   6       21.75       32.10      6.96 o 
  -3   4   6      504.24      523.72     17.11 o 
  -2   4   6      344.28      425.90     11.81 o 
  -1   4   6      423.94      412.06     11.47 o 
   0   4   6      471.10      469.22     13.63 o 
   1   4   6     1144.24     1125.26     20.78 o 
   2   4   6      414.59      451.12     14.71 o 
   3   4   6      685.42      646.01     18.17 o 
   4   4   6      151.94      188.01     11.98 o 
   5   4   6      197.99      223.38     17.73 o 
   6   4   6       66.90       32.29     10.37 o 
   7   4   6       26.99       36.93     12.11 o 
   8   4   6      111.61      115.02     15.92 o 
   9   4   6      207.76      206.82     21.90 o 
  10   4   6       53.89       25.95     16.31 o 
  11   4   6       30.28       15.75     22.01 o 
 -12   5   6        0.69       41.89     28.07 o 
 -11   5   6        0.13      -21.55     21.55 o 
 -10   5   6        0.05       -8.83     38.40 o 
  -9   5   6        7.25       13.80     16.64 o 
  -8   5   6        9.51       10.33     15.16 o 
  -7   5   6      586.56      656.07     26.90 o 
  -6   5   6       47.72       92.09     10.29 o 
  -5   5   6       36.07       24.72     11.68 o 
  -4   5   6      740.36      780.37     20.64 o 
  -3   5   6      290.22      316.86     13.14 o 
  -2   5   6       31.30       53.65      5.83 o 
  -1   5   6        0.35        3.50      5.02 o 
   0   5   6      503.03      493.75     12.98 o 
   1   5   6       21.79       32.63      6.82 o 
   2   5   6      337.74      336.02     13.09 o 
   3   5   6      370.26      406.81     16.66 o 
   4   5   6       76.76      130.83     16.49 o 
   5   5   6      482.20      475.28     18.25 o 
   6   5   6       17.99       18.05      9.75 o 
   7   5   6        1.20      -11.08     12.08 o 
   8   5   6      182.46      172.94     21.75 o 
   9   5   6       36.22       59.00     16.84 o 
  10   5   6        0.20       24.76     17.68 o 
  11   5   6       36.16       38.57     27.68 o 
 -12   6   6       21.85       30.64     26.88 o 
 -11   6   6       30.71       45.94     26.25 o 
 -10   6   6       36.37      -21.20     21.77 o 
  -9   6   6       54.38       40.67     24.71 o 
  -8   6   6      344.36      361.19     35.16 o 
  -7   6   6      687.54      605.93     23.03 o 
  -6   6   6      652.32      666.57     20.73 o 
  -5   6   6      308.30      325.45     14.49 o 
  -4   6   6      116.91      131.73     10.02 o 
  -3   6   6      524.41      617.12     24.42 o 
  -2   6   6      958.02      994.34     19.41 o 
  -1   6   6        4.00        7.35      5.22 o 
   0   6   6      191.87      175.49      9.04 o 
   1   6   6      571.43      511.41     14.19 o 
   2   6   6       18.44       24.91      7.00 o 
   3   6   6      116.69      135.14     10.25 o 
   4   6   6      374.09      380.66     15.59 o 
   5   6   6      175.05      198.27     13.91 o 
   6   6   6      105.08      111.69     12.68 o 
   7   6   6       21.16       21.06     15.25 o 
   8   6   6       63.36       56.87     16.04 o 
   9   6   6        5.48       -7.98     13.93 o 
  10   6   6       82.65      109.52     27.90 o 
  11   6   6        3.61        1.71     23.64 o 
 -12   7   6       21.40      -29.59     29.59 o 
 -11   7   6        0.69       19.37     24.21 o 
 -10   7   6        3.47        2.79     22.88 o 
  -9   7   6      897.66      946.73     55.29 o 
  -8   7   6      461.02      451.87     30.35 o 
  -7   7   6      504.38      469.58     24.28 o 
  -6   7   6      168.85      245.89     24.43 o 
  -5   7   6       13.88       19.93      7.73 o 
  -4   7   6      368.46      426.24     15.52 o 
  -3   7   6      199.87      221.88     10.93 o 
  -2   7   6        0.00        1.81      5.74 o 
  -1   7   6      256.34      261.98     10.11 o 
   0   7   6      425.03      445.85     12.53 o 
   1   7   6        1.56       -5.29      5.29 o 
   2   7   6        0.05       -6.17      6.17 o 
   3   7   6     1677.74     1548.10     30.22 o 
   4   7   6       14.53       19.45      8.11 o 
   5   7   6     1817.10     1726.83     36.65 o 
   6   7   6      183.45      170.53     14.04 o 
   7   7   6        7.74       -4.75     10.08 o 
   8   7   6       14.39       19.28     13.68 o 
   9   7   6      106.19       94.10     25.34 o 
  10   7   6       95.15      120.63     28.74 o 
  11   7   6       28.15       33.92     24.46 o 
 -12   8   6        3.52       23.73     39.54 o 
 -11   8   6        7.16      -19.80     24.71 o 
 -10   8   6       23.92       -4.86     19.18 o 
  -9   8   6      239.75      204.07     32.32 o 
  -8   8   6        1.46       16.21     15.66 o 
  -7   8   6       34.72        1.82     14.22 o 
  -6   8   6      344.64      357.04     17.45 o 
  -5   8   6      160.24      136.77     10.82 o 
  -4   8   6        1.26        8.94      6.81 o 
  -3   8   6      270.43      265.75     13.63 o 
  -2   8   6      404.97      394.13     11.86 o 
  -1   8   6      147.72      163.18      9.01 o 
   0   8   6      436.59      438.99     13.79 o 
   1   8   6      561.40      515.99     15.49 o 
   2   8   6      123.11      135.91      9.83 o 
   3   8   6     1481.15     1364.99     28.03 o 
   4   8   6       54.47       57.41      9.24 o 
   5   8   6     1478.97     1463.00     33.05 o 
   6   8   6       39.61       63.97     16.94 o 
   7   8   6        2.56       -9.58     11.94 o 
   8   8   6       25.54        8.02     13.47 o 
   9   8   6       35.01       30.85     18.25 o 
  10   8   6       89.03      106.86     28.51 o 
 -12   9   6        7.43       41.97     40.31 o 
 -11   9   6       11.62        1.72     25.73 o 
 -10   9   6      733.13      678.60     56.25 o 
  -9   9   6     3555.60     3406.31    120.57 o 
  -8   9   6        2.24        4.99     19.64 o 
  -7   9   6       32.38       32.07     12.68 o 
  -6   9   6       92.48      116.31     20.05 o 
  -5   9   6       16.42       20.79      8.25 o 
  -4   9   6        8.64        2.73      7.88 o 
  -3   9   6       53.08       55.97      8.51 o 
  -2   9   6        4.99       -1.19      4.97 o 
  -1   9   6      586.54      613.34     18.71 o 
   0   9   6      837.74      859.77     19.53 o 
   1   9   6       11.27       10.12      6.37 o 
   2   9   6       62.99       67.83      8.42 o 
   3   9   6     1309.30     1266.47     26.87 o 
   4   9   6     1047.51      912.81     23.08 o 
   5   9   6     2688.20     2586.33     48.39 o 
   6   9   6      469.30      518.64     33.11 o 
   7   9   6        3.25       -1.99     11.42 o 
   8   9   6      116.56      114.76     18.53 o 
   9   9   6       59.66       78.04     20.70 o 
  10   9   6       15.91       28.24     34.35 o 
 -12  10   6        0.85       27.81     40.82 o 
 -11  10   6        1.19      -24.64     28.57 o 
 -10  10   6       94.95      139.79     31.81 o 
  -9  10   6      159.11      209.15     75.26 o 
  -8  10   6       68.84      105.52     20.01 o 
  -7  10   6        0.99       25.36     11.88 o 
  -6  10   6       27.76       31.47     11.91 o 
  -5  10   6        3.95        4.69      7.49 o 
  -4  10   6      700.68      730.31     25.32 o 
  -3  10   6      279.16      282.83     12.07 o 
  -2  10   6        1.68        0.18      5.01 o 
  -1  10   6       90.84       98.43      8.01 o 
   0  10   6        6.55       12.12      6.21 o 
   1  10   6      267.75      264.35     12.82 o 
   2  10   6      104.26      109.58     10.07 o 
   3  10   6     2376.76     2120.87     40.50 o 
   4  10   6      928.41      843.93     22.30 o 
   5  10   6     1855.83     1680.87     36.09 o 
   6  10   6     1890.96     1795.07     43.34 o 
   7  10   6        7.83       10.63     13.09 o 
   8  10   6        0.50       19.87     16.98 o 
   9  10   6        4.73       -6.54     16.81 o 
  10  10   6       76.57       61.71     24.75 o 
 -12  11   6       33.69       33.93     40.18 o 
 -11  11   6        2.09       18.59     27.10 o 
 -10  11   6      319.80      365.49     82.28 o 
  -9  11   6     1318.00     1417.75    109.57 o 
  -8  11   6      182.26      202.33     24.04 o 
  -7  11   6       14.22       -9.12     18.42 o 
  -6  11   6        2.04       10.59     10.31 o 
  -5  11   6       11.74       12.86     10.02 o 
  -4  11   6     1443.09     1383.01     33.52 o 
  -3  11   6       16.75       13.23      6.43 o 
  -2  11   6        4.13       -4.20      5.92 o 
  -1  11   6       29.92       41.18      7.69 o 
   0  11   6     1951.70     1902.90     35.77 o 
   1  11   6      132.06      140.15     11.25 o 
   2  11   6        3.19        8.62      7.31 o 
   3  11   6        0.79        0.93      7.29 o 
   4  11   6      727.51      671.85     21.37 o 
   5  11   6      632.41      647.66     24.54 o 
   6  11   6       91.30       89.93     15.32 o 
   7  11   6       50.28       50.43     14.80 o 
   8  11   6      268.14      301.99     48.18 o 
   9  11   6       85.82       71.46     20.57 o 
  10  11   6      188.13      182.15     31.09 o 
 -12  12   6        1.08       66.84     43.88 o 
 -11  12   6        0.20       30.49     37.89 o 
 -10  12   6      185.45      118.40     30.97 o 
  -9  12   6      141.27      151.59     34.25 o 
  -8  12   6       17.81       21.54     16.46 o 
  -7  12   6      181.41      128.83     32.86 o 
  -6  12   6       22.55       31.81     13.86 o 
  -5  12   6        5.84       -0.44      9.35 o 
  -4  12   6      112.95      125.32     15.38 o 
  -3  12   6      232.20      231.64     11.47 o 
  -2  12   6      119.94      132.37      9.64 o 
  -1  12   6       12.87        4.31      6.60 o 
   0  12   6      409.21      454.40     16.79 o 
   1  12   6       90.40       96.90     10.41 o 
   2  12   6      159.18      149.79     11.54 o 
   3  12   6     1326.51     1202.42     28.21 o 
   4  12   6      212.37      222.84     14.56 o 
   5  12   6      537.02      552.94     24.90 o 
   6  12   6        0.74       24.31     12.28 o 
   7  12   6      109.26       97.17     19.27 o 
   8  12   6      249.55      240.92     26.29 o 
   9  12   6       29.08       63.26     23.75 o 
  10  12   6       16.66        4.66     21.93 o 
 -12  13   6        5.91       34.82     40.82 o 
 -11  13   6       42.69       21.69     41.33 o 
 -10  13   6      120.08       97.52     34.06 o 
  -9  13   6      326.80      271.27     36.74 o 
  -8  13   6      368.44      307.13     27.87 o 
  -7  13   6       38.83       43.58     15.88 o 
  -6  13   6        1.51       -2.65     12.52 o 
  -5  13   6      212.26      219.45     22.98 o 
  -4  13   6     1022.66     1026.22     32.62 o 
  -3  13   6      509.85      534.19     16.55 o 
  -2  13   6       96.35       86.91      8.78 o 
  -1  13   6       66.07       77.10      8.69 o 
   0  13   6     2481.36     2443.98     46.08 o 
   1  13   6      152.35      166.45     12.12 o 
   2  13   6      928.89      876.76     28.00 o 
   3  13   6       32.18       34.13      9.94 o 
   4  13   6      136.44      107.90     14.73 o 
   5  13   6      604.91      567.70     28.34 o 
   6  13   6       53.31       57.26     16.06 o 
   7  13   6        7.67        8.22     15.59 o 
   8  13   6       68.61       94.54     20.64 o 
   9  13   6      175.58      216.85     47.72 o 
  10  13   6        0.80       -0.51     20.25 o 
 -11  14   6       32.92       -0.77     34.19 o 
 -10  14   6        1.67        3.34     22.77 o 
  -9  14   6       17.90        3.03     20.37 o 
  -8  14   6       86.82       81.94     19.95 o 
  -7  14   6      351.40      296.00     33.21 o 
  -6  14   6      443.90      411.79     47.92 o 
  -5  14   6       41.61       46.35     15.95 o 
  -4  14   6       98.83       75.42     12.63 o 
  -3  14   6      176.43      211.77     11.27 o 
  -2  14   6      152.63      137.25      9.95 o 
  -1  14   6      235.44      236.00     12.40 o 
   0  14   6      159.07      161.28     11.92 o 
   1  14   6       83.89      106.58     12.80 o 
   2  14   6       72.34       72.33     10.29 o 
   3  14   6      663.90      599.33     21.42 o 
   4  14   6      132.49      121.85     14.45 o 
   5  14   6      118.03      118.89     28.35 o 
   6  14   6       98.72      102.64     27.12 o 
   7  14   6       77.04       85.08     19.82 o 
   8  14   6       14.97        8.35     16.80 o 
   9  14   6       27.57        0.44     20.31 o 
  10  14   6       16.50      -14.30     21.51 o 
 -11  15   6        5.54      -31.38     31.63 o 
 -10  15   6        0.55       48.43     26.65 o 
  -9  15   6        9.40        9.38     22.42 o 
  -8  15   6       87.83       62.48     19.57 o 
  -7  15   6      108.51      117.33     20.87 o 
  -6  15   6        1.14       24.83     13.48 o 
  -5  15   6      871.19      895.11     44.23 o 
  -4  15   6      156.37      163.42     15.40 o 
  -3  15   6       10.66       18.25      8.21 o 
  -2  15   6       38.42       45.61      8.15 o 
  -1  15   6       74.04       72.41      9.11 o 
   0  15   6       81.71       94.18     10.42 o 
   1  15   6       59.26       61.33     22.91 o 
   2  15   6      548.85      497.66     19.51 o 
   3  15   6      276.50      262.83     17.97 o 
   4  15   6       21.79       40.32     16.60 o 
   5  15   6       91.65      106.73     22.11 o 
   6  15   6       63.77       76.77     20.95 o 
   7  15   6       10.17       -2.87     17.02 o 
   8  15   6       15.43       35.13     18.25 o 
   9  15   6        5.41      -17.57     25.80 o 
  10  15   6      109.89      130.97     29.52 o 
 -11  16   6        0.59       13.39     38.52 o 
 -10  16   6       11.75        6.25     34.70 o 
  -9  16   6        0.17        9.35     19.70 o 
  -8  16   6      134.43      183.04     42.33 o 
  -7  16   6      152.59      196.43     24.22 o 
  -6  16   6      141.41      138.72     23.20 o 
  -5  16   6        0.12        8.07     15.44 o 
  -4  16   6        9.82       -5.66     11.17 o 
  -3  16   6      216.47      249.37     17.33 o 
  -2  16   6       63.75       69.85      9.12 o 
  -1  16   6       34.59       30.38      7.99 o 
   0  16   6      506.14      485.74     18.25 o 
   1  16   6      397.33      347.63     16.43 o 
   2  16   6      356.10      362.46     17.11 o 
   3  16   6       25.77       30.04     20.55 o 
   4  16   6        9.42       10.51     12.32 o 
   5  16   6       70.75       37.67     16.71 o 
   6  16   6       10.88      -13.90     13.90 o 
   7  16   6        4.08       23.06     19.30 o 
   8  16   6       13.24        6.90     17.64 o 
   9  16   6       14.55       21.73     22.11 o 
 -11  17   6      138.01      124.37     50.00 o 
 -10  17   6       26.16       14.92     35.08 o 
  -9  17   6        2.66       -5.50     17.56 o 
  -8  17   6      300.86      266.29     29.22 o 
  -7  17   6       71.17       54.55     18.37 o 
  -6  17   6       64.64       60.00     16.96 o 
  -5  17   6      397.49      341.45     26.61 o 
  -4  17   6       36.93       57.45     15.36 o 
  -3  17   6       24.58        8.52      9.72 o 
  -2  17   6      745.01      656.07     25.86 o 
  -1  17   6      541.16      513.87     17.43 o 
   0  17   6      459.31      462.42     18.36 o 
   1  17   6       49.48       47.27      9.83 o 
   2  17   6      464.77      486.82     22.61 o 
   3  17   6      126.88      103.17     15.23 o 
   4  17   6      313.93      254.30     21.21 o 
   5  17   6        1.44       11.10     16.80 o 
   6  17   6        7.06       10.21     20.38 o 
   7  17   6      304.40      347.67     58.25 o 
   8  17   6       24.03       56.53     27.41 o 
   9  17   6        0.75       15.42     21.01 o 
 -11  18   6        8.52      -33.29     33.29 o 
 -10  18   6       87.33      107.66     44.65 o 
  -9  18   6       16.33        7.49     18.61 o 
  -8  18   6        6.16       19.09     17.51 o 
  -7  18   6       28.94       63.35     19.20 o 
  -6  18   6       13.51       -8.69     13.79 o 
  -5  18   6      109.63      114.89     19.90 o 
  -4  18   6       39.67       17.84     16.53 o 
  -3  18   6       13.37       16.35     12.64 o 
  -2  18   6       68.65       53.40     12.08 o 
  -1  18   6       44.89       31.54      8.99 o 
   0  18   6      250.92      217.80     13.97 o 
   1  18   6       48.99       32.48      9.96 o 
   2  18   6      828.24      775.53     31.15 o 
   3  18   6        0.05       -6.16     10.34 o 
   4  18   6       44.38       51.65     13.87 o 
   5  18   6      187.18      172.06     27.03 o 
   6  18   6      337.31      320.94     31.68 o 
   7  18   6        1.27       17.28     18.59 o 
   8  18   6       57.44       52.89     27.79 o 
   9  18   6        0.53       12.90     21.33 o 
 -10  19   6      184.09      160.09     50.90 o 
  -9  19   6       12.60        6.13     21.39 o 
  -8  19   6        6.19       14.97     17.36 o 
  -7  19   6      282.40      285.80     28.67 o 
  -6  19   6       76.39      101.41     20.35 o 
  -5  19   6       61.85       56.52     16.67 o 
  -4  19   6       45.62       23.88     14.10 o 
  -3  19   6      673.81      634.32     34.51 o 
  -2  19   6      232.50      273.96     29.53 o 
  -1  19   6      346.61      395.24     22.17 o 
   0  19   6      405.57      385.13     17.37 o 
   1  19   6        1.01        7.97     10.10 o 
   2  19   6       10.06        4.86     10.13 o 
   3  19   6      195.11      167.21     17.95 o 
   4  19   6       37.63       57.46     25.27 o 
   5  19   6        1.61      -14.45     14.45 o 
   6  19   6      202.65      221.00     42.89 o 
   7  19   6      280.13      422.57     39.56 o 
   8  19   6       75.92      134.68     33.23 o 
   9  19   6        0.63       13.66     22.81 o 
 -10  20   6        0.04       94.65     44.39 o 
  -9  20   6       19.20       46.44     26.29 o 
  -8  20   6        1.11        3.80     17.36 o 
  -7  20   6       23.87        2.39     16.23 o 
  -6  20   6       20.98        7.57     14.48 o 
  -5  20   6       63.63       38.50     16.29 o 
  -4  20   6       48.23       21.46     13.98 o 
  -3  20   6       87.86      108.75     20.04 o 
  -2  20   6       24.47       40.31     14.37 o 
  -1  20   6      623.79      653.55     26.63 o 
   0  20   6      127.29      116.63     14.24 o 
   1  20   6        2.39        0.34     11.93 o 
   2  20   6      122.00      128.05     16.50 o 
   3  20   6      242.22      229.62     19.95 o 
   4  20   6        1.70        1.42     19.63 o 
   5  20   6       64.21       46.80     19.42 o 
   6  20   6      143.58      167.43     26.76 o 
   7  20   6      232.71      269.83     32.15 o 
   8  20   6        2.15       21.97     25.73 o 
 -10  21   6        4.49       52.81     41.46 o 
  -9  21   6       33.42       59.79     35.40 o 
  -8  21   6        0.13       13.16     21.02 o 
  -7  21   6      316.13      254.83     48.28 o 
  -6  21   6       94.01       49.50     19.17 o 
  -5  21   6       58.39       79.97     18.75 o 
  -4  21   6        5.32        4.63     13.89 o 
  -3  21   6      543.76      570.60     55.71 o 
  -2  21   6       22.48       16.38     12.84 o 
  -1  21   6      146.49      172.67     16.61 o 
   0  21   6       84.64       34.90     14.73 o 
   1  21   6      275.10      245.46     20.08 o 
   2  21   6        7.61       13.37     11.83 o 
   3  21   6        9.65        7.11     15.45 o 
   4  21   6        2.25       19.85     18.59 o 
   5  21   6       12.69       62.94     27.85 o 
   6  21   6       49.53       59.98     22.89 o 
   7  21   6      132.56      147.04     26.13 o 
   8  21   6        1.04       32.99     28.64 o 
  -9  22   6        0.12       -4.30     22.04 o 
  -8  22   6        1.23      -16.14     20.18 o 
  -7  22   6        9.35       39.59     25.37 o 
  -6  22   6       64.27       55.27     19.65 o 
  -5  22   6      120.70      135.00     22.09 o 
  -4  22   6        1.46       -8.59     14.10 o 
  -3  22   6       52.34       40.44     16.30 o 
  -2  22   6        0.40       18.14     14.91 o 
  -1  22   6        0.21       15.80     11.30 o 
   0  22   6       28.29       55.44     17.90 o 
   1  22   6      259.02      236.39     22.70 o 
   2  22   6      255.45      248.58     20.72 o 
   3  22   6      239.70      200.85     25.05 o 
   4  22   6        1.48        9.45     21.65 o 
   5  22   6       68.29       51.52     21.08 o 
   6  22   6       64.04       53.70     24.96 o 
   7  22   6      157.20      178.13     68.44 o 
   8  22   6       12.70       31.75     40.95 o 
  -9  23   6       42.29       36.30     26.07 o 
  -8  23   6       14.11       35.50     29.79 o 
  -7  23   6      114.07       77.30     22.19 o 
  -6  23   6        6.99       13.94     16.63 o 
  -5  23   6        5.93       -2.99     15.32 o 
  -4  23   6        3.25       12.72     15.09 o 
  -3  23   6        6.89        5.68     13.50 o 
  -2  23   6      335.09      267.53     24.01 o 
  -1  23   6       35.10       45.47     15.06 o 
   0  23   6       30.37       22.77     29.27 o 
   1  23   6        3.43       -1.35     12.71 o 
   2  23   6        5.18        2.15     15.09 o 
   3  23   6       59.63        8.33     16.47 o 
   4  23   6        6.81        4.18     17.65 o 
   5  23   6       70.45       70.78     18.80 o 
   6  23   6       41.76       73.07     21.60 o 
   7  23   6      420.76      475.36     48.03 o 
  -9  24   6       15.16       11.02     24.92 o 
  -8  24   6       30.73       27.02     29.08 o 
  -7  24   6        0.48        0.21     18.03 o 
  -6  24   6        0.05       33.02     18.67 o 
  -5  24   6       52.69       67.80     20.64 o 
  -4  24   6        1.78       -2.44     14.72 o 
  -3  24   6       13.25       19.02     15.03 o 
  -2  24   6      145.45      157.44     20.74 o 
  -1  24   6       21.83        5.26     27.81 o 
   0  24   6       77.33       90.27     17.05 o 
   1  24   6       58.73       55.93     22.34 o 
   2  24   6        0.62       -1.62     19.37 o 
   3  24   6        0.27        8.12     15.87 o 
   4  24   6       20.01        3.12     15.84 o 
   5  24   6        3.65       13.27     16.31 o 
   6  24   6       10.40       15.05     18.61 o 
   7  24   6      108.91      173.39     47.90 o 
  -8  25   6        7.16       26.48     25.28 o 
  -7  25   6      146.02      168.86     31.91 o 
  -6  25   6       14.06      -10.22     18.40 o 
  -5  25   6       23.74       14.42     16.97 o 
  -4  25   6      147.35      165.33     30.07 o 
  -3  25   6       10.40       34.77     16.46 o 
  -2  25   6      378.44      446.82     29.75 o 
  -1  25   6       25.34       29.31     17.86 o 
   0  25   6       76.24       65.76     21.75 o 
   1  25   6        1.10       11.01     18.87 o 
   2  25   6        2.05       -6.72     18.38 o 
   3  25   6      106.82      100.00     56.76 o 
   4  25   6       14.21        4.51     15.89 o 
   5  25   6      121.05      184.06     24.57 o 
   6  25   6       22.60       18.27     24.17 o 
   7  25   6        1.04       54.98     27.51 o 
  -8  26   6       37.24      -14.50     24.16 o 
  -7  26   6        7.28        5.69     23.20 o 
  -6  26   6       19.89       30.38     19.07 o 
  -5  26   6        1.81      -13.20     14.65 o 
  -4  26   6       53.37       66.91     18.94 o 
  -3  26   6        4.68       10.01     22.20 o 
  -2  26   6       45.83       47.33     20.91 o 
  -1  26   6        0.03       21.25     18.40 o 
   0  26   6       12.00        9.57     27.04 o 
   1  26   6        0.05      -19.90     19.90 o 
   2  26   6        9.66       27.33     37.25 o 
   3  26   6        0.06       23.29     20.43 o 
   4  26   6       24.24       39.68     25.38 o 
   5  26   6      125.40      142.54     23.20 o 
   6  26   6        4.23       -5.70     24.13 o 
  -7  27   6       18.32       27.64     25.21 o 
  -6  27   6       13.57       36.57     24.81 o 
  -5  27   6       37.80       26.73     18.56 o 
  -4  27   6        1.94       -7.82     15.19 o 
  -3  27   6      190.09      263.77     33.07 o 
  -2  27   6       82.17       86.91     26.09 o 
  -1  27   6       87.07       57.78     32.66 o 
   0  27   6        6.66        1.40     25.89 o 
   1  27   6       13.74       14.92     27.68 o 
   2  27   6       14.37       42.22     31.25 o 
   3  27   6        3.16       24.00     23.51 o 
   4  27   6        9.23       33.18     26.13 o 
   5  27   6       23.85       27.42     26.48 o 
   6  27   6      123.81      125.11     33.34 o 
  -7  28   6       89.27      135.83     32.62 o 
  -6  28   6        1.12       24.95     24.02 o 
  -5  28   6        1.10        8.31     17.32 o 
  -4  28   6       61.81       75.69     20.84 o 
  -3  28   6      129.22      154.56     32.34 o 
  -2  28   6       49.46       77.28     24.86 o 
  -1  28   6       23.54       21.56     29.98 o 
   0  28   6        0.64       15.05     26.79 o 
   1  28   6        7.08      -23.73     23.73 o 
   2  28   6        0.04      -17.86     24.24 o 
   3  28   6       31.57       43.51     26.45 o 
   4  28   6       52.18       63.58     27.74 o 
   5  28   6        0.04      -22.10     22.10 o 
  -6  29   6       26.43       34.50     24.33 o 
  -5  29   6       16.99       59.61     26.07 o 
  -4  29   6      103.45       95.42     27.07 o 
  -3  29   6      110.14      139.93     29.84 o 
  -2  29   6        0.07       24.24     29.59 o 
  -1  29   6       12.01       37.89     30.10 o 
   0  29   6      118.91      135.85     40.82 o 
   1  29   6        4.16        5.87     27.81 o 
   2  29   6       44.72       64.55     33.80 o 
   3  29   6        0.32      -18.89     21.43 o 
   4  29   6        0.02       11.70     24.76 o 
   5  29   6        3.39       17.22     26.75 o 
  -6  30   6        6.95       63.30     28.32 o 
  -5  30   6       72.02       70.35     26.63 o 
  -4  30   6        0.20      -10.90     19.35 o 
  -3  30   6      136.95      121.31     40.95 o 
  -2  30   6        1.08       24.11     29.08 o 
  -1  30   6       28.88       40.05     31.38 o 
   0  30   6       89.19      169.53     45.54 o 
   1  30   6        6.56      -22.20     25.38 o 
   2  30   6       31.65       24.24     30.23 o 
   3  30   6        3.43      -22.83     22.83 o 
   4  30   6       15.46       16.10     25.20 o 
  -5  31   6        0.49       29.34     35.97 o 
  -4  31   6      195.97      257.03     54.98 o 
  -3  31   6       60.20       40.56     33.93 o 
  -2  31   6       27.93       29.34     32.40 o 
  -1  31   6      188.39      241.98     51.15 o 
   0  31   6       94.17      112.12     41.07 o 
   1  31   6      159.12      125.65     41.84 o 
   2  31   6        2.76       -2.55     29.85 o 
   3  31   6       10.45       48.98     34.57 o 
  -4  32   6        2.53       20.54     35.46 o 
  -3  32   6        3.83       67.61     38.14 o 
  -2  32   6        4.02       42.09     36.23 o 
  -1  32   6        1.20        6.63     32.78 o 
   0  32   6       73.62      142.10     45.41 o 
   1  32   6        6.84       27.43     33.42 o 
   2  32   6        5.55       39.16     35.59 o 
  -2  33   6        5.85        3.57     32.40 o 
  -1  33   6       68.05       58.42     40.82 o 
   0  33   6       81.21      103.20     42.86 o 
 -11   0   7       66.21      -14.29     35.59 o 
  -9   0   7        2.22      -18.22     18.22 o 
  -7   0   7     3744.54     4036.49    301.42 o 
  -5   0   7       34.83       63.32     17.32 o 
  -3   0   7     2614.44     2609.64     63.95 o 
  -1   0   7        2.04       -1.48      8.80 o 
   1   0   7      519.08      490.63     21.63 o 
   3   0   7       33.93       52.02     13.43 o 
   5   0   7      141.24      108.84     19.42 o 
   7   0   7      151.28      160.32     31.30 o 
   9   0   7        0.64       -1.37     18.05 o 
 -12   1   7      195.89      236.37     56.00 o 
 -11   1   7       17.01       17.77     24.38 o 
 -10   1   7        0.50       13.83     18.40 o 
  -9   1   7       21.35       14.18     13.57 o 
  -8   1   7        3.18       -8.68     11.63 o 
  -7   1   7      285.74      301.86     23.55 o 
  -6   1   7      127.86      103.93     14.13 o 
  -5   1   7        2.67        0.42     10.64 o 
  -4   1   7       58.95       47.06      6.78 o 
  -3   1   7      185.66      199.72     10.17 o 
  -2   1   7     2278.54     2245.98     38.06 o 
  -1   1   7     1690.64     1830.85     31.57 o 
   0   1   7      268.78      277.96     11.60 o 
   1   1   7       14.80       21.94      6.82 o 
   2   1   7       26.80       26.59      8.73 o 
   3   1   7      220.09      203.04     13.94 o 
   4   1   7      829.11      752.54     21.39 o 
   5   1   7      253.89      263.65     17.11 o 
   6   1   7        8.19       39.91     12.03 o 
   7   1   7      515.04      474.82     24.12 o 
   8   1   7        0.16      -11.64     11.64 o 
   9   1   7       38.63       20.93     13.98 o 
  10   1   7        6.57       60.91     24.37 o 
 -12   2   7        6.05        1.53     37.89 o 
 -11   2   7      276.76      250.77     35.20 o 
 -10   2   7       53.65       17.58     18.47 o 
  -9   2   7       43.75       65.32     16.02 o 
  -8   2   7       25.79       22.23     14.37 o 
  -7   2   7     1456.77     1551.12     56.19 o 
  -6   2   7       40.18       62.13     15.17 o 
  -5   2   7       26.06       35.05      9.56 o 
  -4   2   7      120.17      151.54     11.44 o 
  -3   2   7      692.20      842.18     20.35 o 
  -2   2   7      246.96      280.62     12.59 o 
  -1   2   7      166.19      213.90     13.77 o 
   0   2   7        8.64       14.22      6.21 o 
   1   2   7       42.61       54.16      7.68 o 
   2   2   7        3.48        3.15      6.64 o 
   3   2   7      189.15      212.13     12.39 o 
   4   2   7      448.04      412.72     16.79 o 
   5   2   7      286.98      290.85     16.58 o 
   6   2   7       52.69       52.26     13.50 o 
   7   2   7      437.29      439.28     23.36 o 
   8   2   7       20.64       -1.44     11.90 o 
   9   2   7        8.10       26.81     14.06 o 
  10   2   7       26.55       34.03     23.28 o 
 -12   3   7       67.60      110.72     46.94 o 
 -11   3   7        1.80       30.06     26.42 o 
 -10   3   7        8.02        9.83     18.41 o 
  -9   3   7       29.06       40.41     21.01 o 
  -8   3   7       51.03       60.33     14.53 o 
  -7   3   7      323.52      325.86     21.50 o 
  -6   3   7       69.07       65.50     12.76 o 
  -5   3   7        0.65        4.60      7.85 o 
  -4   3   7       25.26       41.21      8.63 o 
  -3   3   7      269.94      342.31     12.71 o 
  -2   3   7      758.60      773.69     18.36 o 
  -1   3   7       14.01       18.88      5.96 o 
   0   3   7       28.67       35.98      6.81 o 
   1   3   7      429.31      404.51     14.33 o 
   2   3   7       77.54       69.10      8.54 o 
   3   3   7       96.19       81.38     11.91 o 
   4   3   7       51.84       72.86     13.95 o 
   5   3   7       29.28       39.67      9.90 o 
   6   3   7      223.33      217.02     17.45 o 
   7   3   7      261.71      225.21     18.89 o 
   8   3   7        1.21       19.94     12.85 o 
   9   3   7        6.79       -2.42     13.65 o 
  10   3   7        8.86       10.67     22.20 o 
 -12   4   7       46.53       40.82     38.78 o 
 -11   4   7        2.12        6.86     24.13 o 
 -10   4   7       97.30       73.48     21.26 o 
  -9   4   7       28.16       -5.27     16.88 o 
  -8   4   7        5.95       43.32     17.10 o 
  -7   4   7        0.43        7.67     13.50 o 
  -6   4   7        4.30        6.70      8.70 o 
  -5   4   7       20.77       20.17      8.48 o 
  -4   4   7        7.60       14.20      7.52 o 
  -3   4   7      336.93      360.94     15.97 o 
  -2   4   7      987.77      895.14     20.24 o 
  -1   4   7     1848.70     1864.24     32.07 o 
   0   4   7        3.00        5.74      6.01 o 
   1   4   7      173.51      216.80     11.27 o 
   2   4   7      228.01      209.53     11.63 o 
   3   4   7       55.66       33.78      8.48 o 
   4   4   7      202.57      194.65     13.28 o 
   5   4   7      337.53      306.69     17.55 o 
   6   4   7      146.40      145.45     15.40 o 
   7   4   7       27.91       24.67     11.83 o 
   8   4   7       62.83       74.14     15.02 o 
   9   4   7      105.79      108.17     19.14 o 
  10   4   7       56.47       14.87     18.29 o 
 -12   5   7       13.79      -26.40     37.63 o 
 -11   5   7       26.44       50.85     26.81 o 
 -10   5   7        5.03       40.39     26.11 o 
  -9   5   7        2.49       -3.66     16.27 o 
  -8   5   7      176.09      146.97     22.04 o 
  -7   5   7       56.36       45.99     12.96 o 
  -6   5   7       27.89       21.78      9.50 o 
  -5   5   7      544.25      510.76     19.58 o 
  -4   5   7      308.04      254.98     14.25 o 
  -3   5   7        9.52        6.98      6.84 o 
  -2   5   7      112.56      130.48      8.60 o 
  -1   5   7      901.73      916.36     23.24 o 
   0   5   7      599.08      525.68     15.69 o 
   1   5   7      405.75      441.13     15.10 o 
   2   5   7       56.90       69.41      8.61 o 
   3   5   7        0.32        2.30      7.34 o 
   4   5   7        1.31        7.06      8.29 o 
   5   5   7       35.38       55.07     10.88 o 
   6   5   7       36.55       42.68     12.31 o 
   7   5   7       17.24       27.81     14.15 o 
   8   5   7       21.20       22.78     15.73 o 
   9   5   7      108.04      147.81     21.28 o 
  10   5   7       11.28       40.12     19.75 o 
 -12   6   7        5.99       25.00     39.29 o 
 -11   6   7       42.63       19.59     24.99 o 
 -10   6   7       21.16      -21.80     21.80 o 
  -9   6   7      146.32      133.04     22.70 o 
  -8   6   7      121.56       80.86     19.19 o 
  -7   6   7      183.05      187.57     15.21 o 
  -6   6   7       32.83        4.73      9.08 o 
  -5   6   7       14.90       24.51      8.92 o 
  -4   6   7      708.85      698.83     20.57 o 
  -3   6   7     1151.98     1130.91     25.13 o 
  -2   6   7      698.13      766.29     18.50 o 
  -1   6   7      300.77      311.05     20.19 o 
   0   6   7      168.39      196.68     10.52 o 
   1   6   7     1649.31     1573.30     29.87 o 
   2   6   7       34.02       24.12      7.55 o 
   3   6   7      374.57      355.01     15.28 o 
   4   6   7       14.16       18.81     12.17 o 
   5   6   7       31.89       19.25     10.69 o 
   6   6   7       11.25       10.40     11.34 o 
   7   6   7       16.48        7.77     11.41 o 
   8   6   7        2.05       14.28     13.85 o 
   9   6   7       61.10       58.74     17.26 o 
  10   6   7        0.70       -6.63     34.10 o 
 -12   7   7        0.00       23.60     38.65 o 
 -11   7   7        1.62       26.20     26.67 o 
 -10   7   7        4.35        9.57     23.22 o 
  -9   7   7      141.06      152.15     30.62 o 
  -8   7   7      448.64      472.76     67.72 o 
  -7   7   7      246.85      266.17     20.14 o 
  -6   7   7       22.99       40.97     10.09 o 
  -5   7   7       10.81        8.76      8.40 o 
  -4   7   7      571.11      582.07     19.16 o 
  -3   7   7       72.30       85.59      8.79 o 
  -2   7   7      168.73      189.94      9.80 o 
  -1   7   7     1213.48     1310.55     26.70 o 
   0   7   7     2431.50     2390.71     39.57 o 
   1   7   7      372.17      359.46     14.00 o 
   2   7   7      373.91      369.08     14.65 o 
   3   7   7      260.46      236.50     13.00 o 
   4   7   7      276.19      312.82     15.98 o 
   5   7   7      441.78      464.77     19.74 o 
   6   7   7        9.54       11.12     10.85 o 
   7   7   7        8.03       -8.34     10.94 o 
   8   7   7       13.07        9.69     14.11 o 
   9   7   7       90.32      179.63     25.30 o 
  10   7   7       36.41        4.23     22.50 o 
 -12   8   7       20.46       23.60     42.35 o 
 -11   8   7       36.76       81.24     30.55 o 
 -10   8   7       18.74       57.11     26.90 o 
  -9   8   7        0.07        5.81     21.67 o 
  -8   8   7      146.45       82.41     19.90 o 
  -7   8   7        0.26       -2.33     11.77 o 
  -6   8   7       31.22       18.71      9.46 o 
  -5   8   7      165.40      198.75     12.77 o 
  -4   8   7      123.34      153.45     13.76 o 
  -3   8   7        7.64       10.11      6.64 o 
  -2   8   7        0.39        0.07      6.31 o 
  -1   8   7      100.54      113.39     10.44 o 
   0   8   7      733.28      758.46     20.01 o 
   1   8   7      897.97      815.03     20.30 o 
   2   8   7       24.97       21.42     10.28 o 
   3   8   7      107.89      131.40     18.82 o 
   4   8   7     1379.89     1267.07     30.34 o 
   5   8   7      141.35      162.31     13.64 o 
   6   8   7       21.61       18.23     13.16 o 
   7   8   7      206.29      201.75     20.75 o 
   8   8   7       23.85       30.64     15.29 o 
   9   8   7        0.06        1.53     20.78 o 
  10   8   7        5.07       -4.38     21.08 o 
 -12   9   7        1.26      -11.35     39.03 o 
 -11   9   7       21.90      -14.93     45.92 o 
 -10   9   7       46.87       26.78     24.79 o 
  -9   9   7        0.88      -19.99     19.99 o 
  -8   9   7       14.71       11.01     14.98 o 
  -7   9   7        3.68        4.19     11.40 o 
  -6   9   7      143.02      163.08     16.73 o 
  -5   9   7       14.45       14.43      8.34 o 
  -4   9   7      118.99      146.24     11.45 o 
  -3   9   7      229.51      244.67     16.83 o 
  -2   9   7       45.74       19.98      7.24 o 
  -1   9   7      277.35      319.26     13.11 o 
   0   9   7      548.76      528.07     19.08 o 
   1   9   7       86.62      108.94      9.60 o 
   2   9   7      408.83      410.82     15.78 o 
   3   9   7      877.58      818.48     21.97 o 
   4   9   7      263.09      284.43     15.75 o 
   5   9   7        7.68       26.34      9.50 o 
   6   9   7      167.99      161.38     15.70 o 
   7   9   7      107.44       83.51     19.57 o 
   8   9   7       26.50        6.77     14.46 o 
   9   9   7      108.20      191.91     36.03 o 
  10   9   7        4.19       -6.83     20.87 o 
 -12  10   7        1.02       13.90     39.54 o 
 -11  10   7      100.66       89.21     31.78 o 
 -10  10   7        3.53       -6.26     21.76 o 
  -9  10   7     2365.43     2292.49     94.92 o 
  -8  10   7       61.72       89.71     19.28 o 
  -7  10   7        2.02      -11.18     11.18 o 
  -6  10   7      194.48      163.85     16.75 o 
  -5  10   7      739.97      708.51     26.91 o 
  -4  10   7       55.96       60.56      9.56 o 
  -3  10   7        0.65        9.35      6.96 o 
  -2  10   7       46.38       60.60      8.45 o 
  -1  10   7       21.37       31.18      7.29 o 
   0  10   7     1347.27     1384.69     28.90 o 
   1  10   7       46.31       63.39      9.58 o 
   2  10   7      151.06      172.95     11.52 o 
   3  10   7        3.68        5.60      7.77 o 
   4  10   7       30.51       41.33      9.70 o 
   5  10   7       56.83       51.94     11.81 o 
   6  10   7       56.08       49.95     14.38 o 
   7  10   7        3.92      -11.61     11.90 o 
   8  10   7       77.88      101.80     18.87 o 
   9  10   7      268.52      250.50     38.27 o 
  10  10   7       42.25       14.54     23.20 o 
 -12  11   7        0.07       12.88     41.58 o 
 -11  11   7       82.59       61.61     39.80 o 
 -10  11   7      148.12      184.74     59.70 o 
  -9  11   7     1502.18     1531.38     75.50 o 
  -8  11   7      277.75      335.00     42.16 o 
  -7  11   7        2.25        4.08     13.07 o 
  -6  11   7       94.26      114.99     23.84 o 
  -5  11   7        4.97        4.71      9.84 o 
  -4  11   7      122.74      147.96     11.79 o 
  -3  11   7      223.84      210.28     14.79 o 
  -2  11   7       46.37       39.16      8.33 o 
  -1  11   7       70.84       56.32      8.18 o 
   0  11   7      396.16      447.99     23.75 o 
   1  11   7       91.17      115.56     10.60 o 
   2  11   7      924.06      865.50     22.27 o 
   3  11   7      216.85      221.68     13.32 o 
   4  11   7      924.00      888.66     25.11 o 
   5  11   7      995.21      929.08     29.85 o 
   6  11   7       12.30       19.61     13.22 o 
   7  11   7        0.99       14.17     12.98 o 
   8  11   7       37.17       37.55     18.32 o 
   9  11   7       34.15       18.89     21.35 o 
  10  11   7       19.65       23.89     22.91 o 
 -11  12   7        0.04      -32.14     32.14 o 
 -10  12   7       31.12       41.44     33.61 o 
  -9  12   7      832.65      907.75    112.19 o 
  -8  12   7      113.10      134.56     22.18 o 
  -7  12   7      220.02      220.82     25.50 o 
  -6  12   7      181.51      226.57     18.86 o 
  -5  12   7      444.98      424.67     22.75 o 
  -4  12   7       31.48       25.81     15.80 o 
  -3  12   7      113.83      122.51     10.40 o 
  -2  12   7        1.76       -1.84      7.00 o 
  -1  12   7       57.78       81.76     10.16 o 
   0  12   7      373.52      410.79     15.79 o 
   1  12   7        1.11       -3.28      8.32 o 
   2  12   7        7.82       14.59      8.07 o 
   3  12   7      757.02      703.49     21.91 o 
   4  12   7     1863.41     1762.02     37.79 o 
   5  12   7       20.33       31.75     14.96 o 
   6  12   7       25.71       51.30     15.77 o 
   7  12   7      124.27      178.37     20.28 o 
   8  12   7       34.68       26.12     19.92 o 
   9  12   7        0.15       13.28     21.46 o 
 -11  13   7       44.87       71.18     45.41 o 
 -10  13   7       26.52       20.67     25.96 o 
  -9  13   7      129.79      152.17     31.60 o 
  -8  13   7      125.66      195.21     41.17 o 
  -7  13   7      126.77      140.14     20.99 o 
  -6  13   7       52.90       58.65     16.99 o 
  -5  13   7        0.54        5.34     10.46 o 
  -4  13   7       75.90       86.08     13.37 o 
  -3  13   7      143.54      113.91     10.21 o 
  -2  13   7      457.89      406.66     17.00 o 
  -1  13   7      189.90      214.98     13.31 o 
   0  13   7     1349.98     1322.91     28.79 o 
   1  13   7       14.68        1.25      8.13 o 
   2  13   7     1379.03     1369.77     33.39 o 
   3  13   7      366.40      358.34     27.87 o 
   4  13   7      296.62      294.98     18.33 o 
   5  13   7     1031.42      935.69     33.15 o 
   6  13   7        0.22       -4.67     11.70 o 
   7  13   7        1.74        0.45     15.90 o 
   8  13   7       43.51       47.86     21.50 o 
   9  13   7      806.23      927.54     54.28 o 
 -11  14   7        3.74      -31.89     31.89 o 
 -10  14   7       49.16       34.95     37.89 o 
  -9  14   7     1340.64     1304.79     55.50 o 
  -8  14   7      558.73      546.32     36.34 o 
  -7  14   7      112.57       85.65     19.67 o 
  -6  14   7       61.53       40.56     15.62 o 
  -5  14   7       11.17       15.92     10.84 o 
  -4  14   7       13.17       10.41     17.79 o 
  -3  14   7       91.32      104.56     12.07 o 
  -2  14   7       50.88       50.75      9.13 o 
  -1  14   7        7.62       -7.32      7.32 o 
   0  14   7        0.36        8.10      8.00 o 
   1  14   7      214.09      200.35     15.73 o 
   2  14   7     1405.63     1296.54     32.52 o 
   3  14   7       40.27       29.72     13.36 o 
   4  14   7      484.59      537.03     25.17 o 
   5  14   7        8.26       19.56     12.45 o 
   6  14   7        0.14        3.38     12.26 o 
   7  14   7       61.33       85.09     19.99 o 
   8  14   7       14.72       22.33     20.46 o 
   9  14   7      115.42      116.22     27.91 o 
 -11  15   7        2.47      -36.35     36.35 o 
 -10  15   7        0.73        0.64     35.84 o 
  -9  15   7       10.96       44.35     28.93 o 
  -8  15   7      183.95      182.39     25.36 o 
  -7  15   7      139.33      158.34     22.70 o 
  -6  15   7        0.01       16.48     14.01 o 
  -5  15   7        9.66       16.01     16.19 o 
  -4  15   7        1.67       -5.96     11.01 o 
  -3  15   7      290.53      225.67     17.51 o 
  -2  15   7        6.77        7.52      7.31 o 
  -1  15   7       43.64       62.69     10.10 o 
   0  15   7      582.59      571.65     20.35 o 
   1  15   7       11.32       15.06      8.93 o 
   2  15   7        0.22       12.14      9.35 o 
   3  15   7      167.10      171.81     17.84 o 
   4  15   7       72.76       84.06     15.52 o 
   5  15   7        1.75        4.62     15.51 o 
   6  15   7       20.63       10.14     15.53 o 
   7  15   7        5.44      -13.74     15.27 o 
   8  15   7        2.06       36.28     22.13 o 
   9  15   7       90.48       86.19     26.63 o 
 -11  16   7       30.43       19.13     41.07 o 
 -10  16   7       67.44       93.25     43.50 o 
  -9  16   7      100.33       92.28     22.98 o 
  -8  16   7      130.76       47.45     19.61 o 
  -7  16   7       58.28       72.20     18.46 o 
  -6  16   7        6.73       -6.57     13.68 o 
  -5  16   7      352.74      417.20     32.28 o 
  -4  16   7      116.22      119.34     19.55 o 
  -3  16   7      119.99      139.72     15.41 o 
  -2  16   7      208.11      192.28     14.64 o 
  -1  16   7       20.45       15.33      8.38 o 
   0  16   7       34.00       42.76      9.59 o 
   1  16   7        5.38       -7.01      8.43 o 
   2  16   7      368.72      348.49     28.22 o 
   3  16   7        4.97       29.31     12.21 o 
   4  16   7       38.28       32.27     13.36 o 
   5  16   7      124.55      113.86     19.13 o 
   6  16   7       41.54       75.36     18.31 o 
   7  16   7       35.48       45.31     18.40 o 
   8  16   7        8.58       32.86     22.37 o 
   9  16   7        2.28       -4.99     20.59 o 
 -10  17   7        1.18       10.33     36.74 o 
  -9  17   7        0.70       21.77     23.46 o 
  -8  17   7       45.43       48.15     19.38 o 
  -7  17   7      300.88      268.28     27.64 o 
  -6  17   7       22.73       35.66     16.67 o 
  -5  17   7      158.71      181.37     22.10 o 
  -4  17   7       54.24       55.96     15.75 o 
  -3  17   7       12.14        1.70     10.69 o 
  -2  17   7       12.14       21.19     11.22 o 
  -1  17   7        8.90        7.52      8.34 o 
   0  17   7        4.13       -1.36      8.31 o 
   1  17   7       32.73       17.75      9.24 o 
   2  17   7       10.80       19.06     11.83 o 
   3  17   7       70.41       61.72     14.97 o 
   4  17   7        1.41       20.98     12.94 o 
   5  17   7       15.18       24.08     17.96 o 
   6  17   7        3.26       15.53     19.23 o 
   7  17   7       16.43       47.52     19.01 o 
   8  17   7        2.30       35.95     23.13 o 
 -10  18   7       26.25       -8.04     35.72 o 
  -9  18   7       42.63       52.16     25.48 o 
  -8  18   7      155.74      148.23     24.74 o 
  -7  18   7      293.64      316.45     29.86 o 
  -6  18   7      242.61      233.37     47.61 o 
  -5  18   7      135.01      132.23     44.99 o 
  -4  18   7       13.29        4.79     12.84 o 
  -3  18   7       60.74       54.19     12.47 o 
  -2  18   7       67.10       94.42     14.45 o 
  -1  18   7      124.67      116.43     14.83 o 
   0  18   7       28.16       32.50      9.98 o 
   1  18   7        0.90       -1.07      8.96 o 
   2  18   7      148.91      133.59     22.79 o 
   3  18   7       72.41       68.02     14.76 o 
   4  18   7      100.65      109.44     16.92 o 
   5  18   7      255.69      250.25     31.87 o 
   6  18   7        0.10      -17.10     17.10 o 
   7  18   7       36.48       32.95     18.83 o 
   8  18   7        0.81      -20.21     24.04 o 
 -10  19   7        0.28      -11.10     35.33 o 
  -9  19   7       10.84       64.83     26.57 o 
  -8  19   7       49.49       26.35     18.78 o 
  -7  19   7        4.65       13.30     16.14 o 
  -6  19   7       69.71       30.85     23.16 o 
  -5  19   7       72.89       76.04     24.15 o 
  -4  19   7        1.00        6.02     13.68 o 
  -3  19   7      322.55      370.83     33.82 o 
  -2  19   7     1016.19      957.45     33.80 o 
  -1  19   7      260.43      309.89     21.21 o 
   0  19   7        0.70       12.80      9.20 o 
   1  19   7      208.06      167.89     16.56 o 
   2  19   7      121.77      115.55     16.34 o 
   3  19   7      119.79      126.20     17.62 o 
   4  19   7        2.04      -12.15     14.68 o 
   5  19   7        0.05       31.94     21.60 o 
   6  19   7        7.88       40.65     20.25 o 
   7  19   7      308.06      400.04     56.13 o 
   8  19   7       32.44        9.90     22.16 o 
 -10  20   7        5.70       23.60     39.03 o 
  -9  20   7       15.73       45.89     33.10 o 
  -8  20   7       73.55       50.12     20.94 o 
  -7  20   7        0.57        0.36     16.86 o 
  -6  20   7       63.91       50.00     18.24 o 
  -5  20   7        3.94        0.56     14.30 o 
  -4  20   7       23.88       36.39     15.75 o 
  -3  20   7      193.84      161.78     21.47 o 
  -2  20   7      862.89      820.11     39.00 o 
  -1  20   7      108.40      121.75     20.33 o 
   0  20   7        0.80       -4.30     10.50 o 
   1  20   7      113.81      100.06     17.00 o 
   2  20   7      612.13      596.53     29.42 o 
   3  20   7      351.68      311.45     35.52 o 
   4  20   7        0.39        2.57     15.90 o 
   5  20   7        0.08       -3.50     18.00 o 
   6  20   7       49.55       81.98     22.90 o 
   7  20   7        5.37       29.79     26.28 o 
   8  20   7        5.17       20.40     21.41 o 
  -9  21   7        2.48       24.18     25.14 o 
  -8  21   7        1.52      -12.39     20.94 o 
  -7  21   7        0.15        2.74     20.43 o 
  -6  21   7       17.29       14.97     16.60 o 
  -5  21   7      117.58      104.18     21.04 o 
  -4  21   7       27.88        0.32     14.08 o 
  -3  21   7      447.22      392.48     38.81 o 
  -2  21   7     1381.29     1402.42     55.52 o 
  -1  21   7       21.66        4.51     10.85 o 
   0  21   7        8.31        3.74     12.81 o 
   1  21   7       58.17       34.04     15.14 o 
   2  21   7      157.45      173.26     32.41 o 
   3  21   7       69.41       54.20     19.24 o 
   4  21   7       96.97       80.71     20.43 o 
   5  21   7       33.43       27.32     19.75 o 
   6  21   7      171.42      155.54     28.55 o 
   7  21   7        8.22       17.03     35.97 o 
  -9  22   7        0.14       18.11     25.32 o 
  -8  22   7      107.88       74.47     27.60 o 
  -7  22   7       61.34       55.49     20.36 o 
  -6  22   7       33.70       43.59     18.99 o 
  -5  22   7       24.16       19.00     21.59 o 
  -4  22   7      449.72      447.28     45.92 o 
  -3  22   7        1.26      -12.96     12.96 o 
  -2  22   7      893.64      843.15     63.65 o 
  -1  22   7        1.94        5.30     11.61 o 
   0  22   7       47.94       44.44     15.76 o 
   1  22   7       80.85       85.31     18.07 o 
   2  22   7      352.50      304.27     23.77 o 
   3  22   7        4.81      -10.61     24.50 o 
   4  22   7        0.33       28.44     18.17 o 
   5  22   7       57.42       29.06     19.99 o 
   6  22   7      125.16      123.29     26.66 o 
   7  22   7        0.40       -8.38     24.67 o 
  -9  23   7       16.88       12.33     24.61 o 
  -8  23   7        1.78       18.05     24.62 o 
  -7  23   7        5.04       -2.39     20.67 o 
  -6  23   7        0.22       -3.63     16.39 o 
  -5  23   7       83.98       73.44     19.53 o 
  -4  23   7       85.83       91.52     20.28 o 
  -3  23   7      252.99      253.28     55.46 o 
  -2  23   7      465.25      508.63     37.96 o 
  -1  23   7        2.31       -4.35     22.96 o 
   0  23   7      117.64       91.64     18.26 o 
   1  23   7      196.42      194.61     28.45 o 
   2  23   7      355.85      288.83     34.99 o 
   3  23   7        2.56       26.87     29.60 o 
   4  23   7       51.26       38.92     22.79 o 
   5  23   7        0.10       -7.61     17.48 o 
   6  23   7       48.90       44.81     26.82 o 
   7  23   7        5.04       35.42     41.33 o 
  -8  24   7        0.12       13.90     27.11 o 
  -7  24   7       57.82       53.19     32.40 o 
  -6  24   7        2.36        6.92     17.11 o 
  -5  24   7        8.09        5.91     16.72 o 
  -4  24   7       44.18       13.57     17.93 o 
  -3  24   7       22.66       22.22     15.51 o 
  -2  24   7      368.71      369.79     28.89 o 
  -1  24   7       35.86       36.94     22.77 o 
   0  24   7        3.44       10.08     13.51 o 
   1  24   7       81.41       83.40     23.53 o 
   2  24   7       21.83       37.39     22.30 o 
   3  24   7        1.38        1.53     20.71 o 
   4  24   7        2.05       31.11     28.11 o 
   5  24   7        4.95       20.45     20.67 o 
   6  24   7      298.54      290.18     41.77 o 
  -8  25   7        1.34       15.21     24.21 o 
  -7  25   7        0.02       -9.08     21.74 o 
  -6  25   7        3.06       23.25     26.24 o 
  -5  25   7        6.23        4.53     16.11 o 
  -4  25   7        2.30        1.54     19.27 o 
  -3  25   7        9.01       15.28     15.20 o 
  -2  25   7      317.40      271.52     33.18 o 
  -1  25   7      118.28       82.56     22.68 o 
   0  25   7        1.28        8.54     17.00 o 
   1  25   7        7.18        3.67     18.74 o 
   2  25   7       17.87      -18.54     18.54 o 
   3  25   7        0.72      -19.77     19.77 o 
   4  25   7       26.27       18.56     20.34 o 
   5  25   7      172.40      208.10     31.82 o 
   6  25   7        0.17       44.58     27.34 o 
  -7  26   7       43.93       17.14     24.71 o 
  -6  26   7        4.15       24.80     24.41 o 
  -5  26   7       21.70       13.36     17.72 o 
  -4  26   7        7.43       41.13     18.43 o 
  -3  26   7       67.88       60.34     18.71 o 
  -2  26   7       47.32       67.80     39.35 o 
  -1  26   7       89.64       54.16     20.88 o 
   0  26   7       39.00       -5.87     23.22 o 
   1  26   7       21.76        3.57     26.02 o 
   2  26   7       38.91       15.60     26.09 o 
   3  26   7       45.02       59.74     26.66 o 
   4  26   7        0.44       23.33     23.92 o 
   5  26   7       14.84       36.16     39.61 o 
  -7  27   7       40.62       22.44     26.63 o 
  -6  27   7       29.13       73.62     31.63 o 
  -5  27   7        3.90      -11.73     17.03 o 
  -4  27   7        7.51        4.83     16.70 o 
  -3  27   7       94.68       85.44     26.29 o 
  -2  27   7       15.89       32.35     20.12 o 
  -1  27   7       86.33       84.32     23.33 o 
   0  27   7       28.65      -10.08     24.36 o 
   1  27   7        0.15       27.17     28.83 o 
   2  27   7      146.88      123.32     29.45 o 
   3  27   7        0.17       30.84     24.58 o 
   4  27   7        3.07        2.78     27.11 o 
   5  27   7       63.56       70.99     31.12 o 
  -6  28   7        0.02        1.07     29.59 o 
  -5  28   7       76.03       60.91     26.78 o 
  -4  28   7       58.64       61.46     21.00 o 
  -3  28   7       18.64       43.92     24.36 o 
  -2  28   7        4.75       10.43     57.66 o 
  -1  28   7       18.73       20.92     28.96 o 
   0  28   7       36.41       64.29     34.95 o 
   1  28   7       12.35       42.09     32.78 o 
   2  28   7       16.81       79.72     36.48 o 
   3  28   7        0.33      -19.84     19.84 o 
   4  28   7      138.11      168.95     35.22 o 
  -6  29   7        8.31       44.63     33.42 o 
  -5  29   7       14.75       46.06     25.87 o 
  -4  29   7       17.00       74.62     40.44 o 
  -3  29   7       36.36       23.71     21.83 o 
  -2  29   7       17.95        9.57     31.25 o 
  -1  29   7        2.62       31.38     33.55 o 
   0  29   7       23.37       54.47     32.78 o 
   1  29   7        1.91      -22.45     25.38 o 
   2  29   7        2.47       71.31     35.72 o 
   3  29   7       17.70       33.18     25.84 o 
   4  29   7       26.96       21.38     37.12 o 
  -5  30   7       42.81       47.71     35.97 o 
  -4  30   7       62.39       60.97     37.50 o 
  -3  30   7        0.24       45.54     31.76 o 
  -2  30   7       51.66      102.18     40.69 o 
  -1  30   7       57.78       49.62     33.93 o 
   0  30   7       58.61      108.81     40.44 o 
   1  30   7        0.13      -28.06     28.06 o 
   2  30   7       92.68      123.22     39.42 o 
   3  30   7       55.90       67.86     35.72 o 
  -4  31   7       12.12        2.68     33.55 o 
  -3  31   7       19.48       24.62     32.53 o 
  -2  31   7       21.08       54.98     36.74 o 
  -1  31   7       17.16       35.33     34.70 o 
   0  31   7       14.02       15.94     33.17 o 
   1  31   7       19.91       68.75     36.99 o 
   2  31   7       40.70       79.98     40.05 o 
  -1  32   7       18.00       15.18     36.23 o 
 -10   0   8        4.91      -22.07     32.53 o 
  -8   0   8       36.68       35.10     20.97 o 
  -6   0   8      430.05      470.39     33.97 o 
  -4   0   8       41.91       82.20     18.98 o 
  -2   0   8      235.25      187.08     14.60 o 
   0   0   8      148.14      166.96     14.75 o 
   2   0   8     1932.10     1919.51     51.09 o 
   4   0   8       38.91       59.43     16.02 o 
   6   0   8      614.87      661.56     38.66 o 
   8   0   8       25.86       83.19     23.05 o 
  10   0   8      404.08      462.40     77.43 o 
 -12   1   8      257.78      249.00     56.89 o 
 -11   1   8        7.91        8.61     26.01 o 
 -10   1   8        0.68        1.91     18.22 o 
  -9   1   8        0.45        3.67     14.53 o 
  -8   1   8        1.65       26.89     13.75 o 
  -7   1   8       67.14       79.39     14.61 o 
  -6   1   8       41.63       31.80     12.11 o 
  -5   1   8       78.18       94.43     14.16 o 
  -4   1   8      781.49      848.20     32.20 o 
  -3   1   8      136.63      154.82      9.89 o 
  -2   1   8       12.78       28.61      8.00 o 
  -1   1   8       66.70       78.42      8.17 o 
   0   1   8       95.02      111.96      9.58 o 
   1   1   8        1.38        9.32      6.52 o 
   2   1   8      439.47      489.33     17.24 o 
   3   1   8       22.18       23.98      8.53 o 
   4   1   8      114.67      108.07     13.49 o 
   5   1   8      409.45      378.27     20.65 o 
   6   1   8       20.89       17.42     18.11 o 
   7   1   8        8.34       17.11     12.61 o 
   8   1   8       29.08       34.50     15.15 o 
   9   1   8       58.78       59.67     37.81 o 
  10   1   8       13.67       28.15     27.67 o 
 -12   2   8        2.89       -1.79     38.65 o 
 -11   2   8        0.04       32.96     26.14 o 
 -10   2   8        2.10       24.70     19.02 o 
  -9   2   8        0.42       31.76     18.58 o 
  -8   2   8        1.53       -0.79     12.80 o 
  -7   2   8      255.57      262.47     21.10 o 
  -6   2   8        0.44        1.76     10.81 o 
  -5   2   8       36.07       64.51     13.16 o 
  -4   2   8       19.74       31.75      8.57 o 
  -3   2   8      106.00      169.14     12.61 o 
  -2   2   8      189.49      258.65     11.83 o 
  -1   2   8      196.21      201.48     10.80 o 
   0   2   8      147.03      163.50     10.47 o 
   1   2   8        0.01       10.14      6.65 o 
   2   2   8     1658.74     1641.02     32.49 o 
   3   2   8      113.86      109.69     10.97 o 
   4   2   8        5.52        7.68      9.29 o 
   5   2   8       57.52       53.68     12.27 o 
   6   2   8      791.18      740.98     28.67 o 
   7   2   8        0.00       14.40     12.23 o 
   8   2   8       30.15       31.85     14.26 o 
   9   2   8       38.14       22.22     15.42 o 
  10   2   8      180.88      254.47     34.96 o 
 -12   3   8       99.41      104.73     43.37 o 
 -11   3   8      150.67      128.71     44.90 o 
 -10   3   8      174.40      200.35     27.09 o 
  -9   3   8       84.45       60.52     20.14 o 
  -8   3   8        2.61       -6.94     12.18 o 
  -7   3   8      230.39      180.09     25.33 o 
  -6   3   8       14.45       10.54     11.55 o 
  -5   3   8       92.02       79.48     13.21 o 
  -4   3   8     1161.56     1136.59     30.50 o 
  -3   3   8       69.16       90.10     11.30 o 
  -2   3   8       85.63       90.23      8.45 o 
  -1   3   8       21.48       20.79      6.64 o 
   0   3   8       24.73       25.73      7.36 o 
   1   3   8      215.83      215.81     13.84 o 
   2   3   8       10.25       24.08     12.85 o 
   3   3   8       63.90       64.56     12.18 o 
   4   3   8       52.75       31.15     15.04 o 
   5   3   8      158.20      140.49     15.08 o 
   6   3   8      357.96      374.44     22.08 o 
   7   3   8       20.13       41.47     13.11 o 
   8   3   8        3.22        1.56     12.72 o 
   9   3   8        7.06       10.32     17.60 o 
  10   3   8       23.61       36.39     25.19 o 
 -12   4   8       15.23        1.02     39.93 o 
 -11   4   8       22.25       36.15     26.83 o 
 -10   4   8        9.60       51.61     21.46 o 
  -9   4   8        3.36       19.35     21.97 o 
  -8   4   8       48.11       63.38     18.33 o 
  -7   4   8        1.32       43.35     13.19 o 
  -6   4   8      128.52      195.16     17.73 o 
  -5   4   8       19.01       23.71      9.20 o 
  -4   4   8        0.00       22.20      8.87 o 
  -3   4   8      146.56      110.82     11.52 o 
  -2   4   8       66.45       78.64      8.05 o 
  -1   4   8       38.84       29.84      7.02 o 
   0   4   8      136.50      139.46     10.09 o 
   1   4   8     1246.62     1149.73     25.82 o 
   2   4   8       66.55       73.32      9.27 o 
   3   4   8      111.26       96.93     11.22 o 
   4   4   8      406.71      376.90     19.48 o 
   5   4   8       90.21       99.33     13.92 o 
   6   4   8        0.56       38.02     12.03 o 
   7   4   8       44.63       40.94     12.85 o 
   8   4   8        1.01       -4.61     12.16 o 
   9   4   8        0.09       26.54     17.60 o 
  10   4   8        1.98       -8.48     22.54 o 
 -12   5   8       20.00       32.53     40.05 o 
 -11   5   8       30.63       66.35     29.66 o 
 -10   5   8        0.36       15.84     25.20 o 
  -9   5   8      208.51      246.59     27.39 o 
  -8   5   8        4.26       -5.18     15.68 o 
  -7   5   8        0.33        7.70     12.27 o 
  -6   5   8       72.23       92.11     16.80 o 
  -5   5   8        9.28       11.22     12.11 o 
  -4   5   8      395.80      377.42     17.79 o 
  -3   5   8       39.08       46.02      8.76 o 
  -2   5   8      446.01      453.74     17.60 o 
  -1   5   8      163.64      168.33     15.26 o 
   0   5   8      225.58      241.43     12.13 o 
   1   5   8      283.47      281.43     13.38 o 
   2   5   8       18.08       19.22      7.87 o 
   3   5   8       64.75       86.09     10.97 o 
   4   5   8       32.56       27.11     19.20 o 
   5   5   8       88.70       73.40     14.38 o 
   6   5   8       12.76       11.43     11.66 o 
   7   5   8       72.26       71.61     22.62 o 
   8   5   8       56.37       74.42     18.05 o 
   9   5   8       19.92       29.95     18.49 o 
 -12   6   8        3.63       13.27     36.10 o 
 -11   6   8        5.25       -0.50     23.88 o 
 -10   6   8       22.24       30.12     25.84 o 
  -9   6   8      138.45       66.41     21.34 o 
  -8   6   8       17.53        6.00     15.54 o 
  -7   6   8       30.70       63.12     26.94 o 
  -6   6   8      109.17       95.34     14.91 o 
  -5   6   8        3.03       10.48      8.82 o 
  -4   6   8      249.35      246.59     15.32 o 
  -3   6   8       27.73       21.49      8.48 o 
  -2   6   8       10.58        8.80      7.62 o 
  -1   6   8       19.34       17.05      7.20 o 
   0   6   8      237.38      233.43     13.17 o 
   1   6   8      106.42      129.26     10.38 o 
   2   6   8      105.89      121.56     10.86 o 
   3   6   8        6.99        5.46      8.27 o 
   4   6   8      188.36      180.35     15.26 o 
   5   6   8        3.50        2.11     10.18 o 
   6   6   8        2.64       17.98     11.39 o 
   7   6   8       22.72       17.65     12.78 o 
   8   6   8      107.82      142.04     20.81 o 
   9   6   8       48.96       22.55     19.11 o 
 -12   7   8       18.72       34.31     40.18 o 
 -11   7   8        8.46       -0.38     26.74 o 
 -10   7   8       25.14       50.72     27.27 o 
  -9   7   8       13.96       19.10     41.20 o 
  -8   7   8      190.85      198.80     24.70 o 
  -7   7   8        3.86        1.12     14.11 o 
  -6   7   8      247.46      300.03     17.61 o 
  -5   7   8      688.78      723.56     24.74 o 
  -4   7   8      790.08      835.47     26.00 o 
  -3   7   8       21.20       23.47      8.17 o 
  -2   7   8       11.21       22.87      8.07 o 
  -1   7   8        8.34        4.55      6.61 o 
   0   7   8       28.16       48.16      8.33 o 
   1   7   8     1221.52     1176.80     26.08 o 
   2   7   8      112.78      123.63     11.65 o 
   3   7   8        0.00       18.71     10.64 o 
   4   7   8      103.38      118.48     16.72 o 
   5   7   8        7.04       10.16     10.79 o 
   6   7   8       67.04       79.07     14.00 o 
   7   7   8       20.50       32.04     16.38 o 
   8   7   8        0.48       -0.79     14.58 o 
   9   7   8       56.88       86.02     20.59 o 
 -11   8   8        3.26       11.74     27.55 o 
 -10   8   8        8.92       27.86     26.15 o 
  -9   8   8       14.64       38.79     23.99 o 
  -8   8   8      195.77      186.71     24.65 o 
  -7   8   8       14.93       20.91     15.46 o 
  -6   8   8       47.52       21.10     11.61 o 
  -5   8   8      508.26      557.27     29.10 o 
  -4   8   8      866.81      800.70     25.45 o 
  -3   8   8      210.59      197.08     21.80 o 
  -2   8   8       78.71       91.14     10.75 o 
  -1   8   8      447.44      465.74     18.59 o 
   0   8   8        5.01        6.60      7.45 o 
   1   8   8       13.05       39.43      9.92 o 
   2   8   8      484.05      430.19     16.64 o 
   3   8   8       76.71       80.27     12.37 o 
   4   8   8      753.43      716.39     31.54 o 
   5   8   8       15.42       18.77     11.12 o 
   6   8   8       21.11       44.03     14.67 o 
   7   8   8       30.34       48.59     18.01 o 
   8   8   8       19.73       11.65     15.21 o 
   9   8   8      715.02      776.60     50.50 o 
 -11   9   8       27.61        4.85     36.74 o 
 -10   9   8      858.95      822.51     59.47 o 
  -9   9   8      840.67      797.54     55.75 o 
  -8   9   8        0.71      -13.20     18.85 o 
  -7   9   8       21.84       34.36     16.54 o 
  -6   9   8        5.71        2.36     10.37 o 
  -5   9   8      215.81      249.97     19.21 o 
  -4   9   8       70.57       63.40     10.84 o 
  -3   9   8      675.72      714.09     22.25 o 
  -2   9   8       85.27       78.17     11.30 o 
  -1   9   8       22.99       19.11      8.54 o 
   0   9   8       84.81      103.86     10.37 o 
   1   9   8     1055.11     1077.34     25.04 o 
   2   9   8      788.29      702.89     20.59 o 
   3   9   8      365.63      373.44     19.83 o 
   4   9   8      393.17      389.30     20.00 o 
   5   9   8      100.52      106.11     13.95 o 
   6   9   8       93.56       92.13     17.83 o 
   7   9   8        0.16       -3.11     13.15 o 
   8   9   8      182.98      188.12     25.31 o 
   9   9   8        0.62       -4.47     27.24 o 
 -11  10   8      330.62      297.85     62.25 o 
 -10  10   8       85.00       89.17     30.45 o 
  -9  10   8      182.12      198.87     41.27 o 
  -8  10   8       26.18       51.10     24.24 o 
  -7  10   8       21.38       30.48     13.02 o 
  -6  10   8       17.82       16.16     11.38 o 
  -5  10   8      558.88      601.70     26.77 o 
  -4  10   8      137.67      151.30     14.16 o 
  -3  10   8       73.42       59.50      9.94 o 
  -2  10   8      288.96      295.00     15.43 o 
  -1  10   8      102.22      100.59     11.15 o 
   0  10   8      173.69      187.17     12.27 o 
   1  10   8      801.37      769.90     21.09 o 
   2  10   8      490.97      477.22     18.84 o 
   3  10   8      151.93      150.54     13.02 o 
   4  10   8      519.01      561.99     23.27 o 
   5  10   8        2.90        5.14     10.67 o 
   6  10   8       38.95       39.08     14.56 o 
   7  10   8       77.29       68.36     16.84 o 
   8  10   8       24.30       42.02     18.81 o 
   9  10   8       55.64       87.34     26.36 o 
 -11  11   8      219.19      222.34     56.89 o 
 -10  11   8       45.09       17.89     26.24 o 
  -9  11   8       92.93       85.24     28.59 o 
  -8  11   8      108.15       74.27     40.18 o 
  -7  11   8        4.89       14.29     14.14 o 
  -6  11   8      201.76      218.70     30.97 o 
  -5  11   8      327.33      300.34     24.28 o 
  -4  11   8        4.96        3.19      8.67 o 
  -3  11   8       39.73       34.19      9.01 o 
  -2  11   8        2.41        1.05      7.74 o 
  -1  11   8       85.15       68.27     10.27 o 
   0  11   8        2.28        7.18      7.58 o 
   1  11   8       33.40       43.14      9.41 o 
   2  11   8      290.42      280.07     15.40 o 
   3  11   8      382.37      367.81     19.19 o 
   4  11   8     1304.60     1339.61     35.51 o 
   5  11   8        2.68       14.12     12.49 o 
   6  11   8       77.30      103.30     17.08 o 
   7  11   8       38.26       49.45     15.81 o 
   8  11   8        0.01        5.74     22.19 o 
   9  11   8       35.54       18.04     31.22 o 
 -11  12   8      161.19      140.32     51.79 o 
 -10  12   8       99.28       86.89     37.57 o 
  -9  12   8      344.87      330.88     60.34 o 
  -8  12   8        0.83       18.78     37.18 o 
  -7  12   8       38.83       24.73     15.80 o 
  -6  12   8       75.80       71.62     14.59 o 
  -5  12   8       28.12        3.26     14.14 o 
  -4  12   8        0.00       11.29     10.43 o 
  -3  12   8      145.03      136.22     12.19 o 
  -2  12   8       55.12       54.16      9.85 o 
  -1  12   8      194.91      204.44     14.04 o 
   0  12   8      801.33      783.25     24.30 o 
   1  12   8      275.86      271.24     14.91 o 
   2  12   8       23.44       24.42      9.04 o 
   3  12   8       14.76       21.45      9.61 o 
   4  12   8     4702.59     4372.70     79.37 o 
   5  12   8       25.57       24.22     12.78 o 
   6  12   8      312.72      323.54     23.95 o 
   7  12   8        8.96        9.62     13.71 o 
   8  12   8      115.19      213.99     31.49 o 
   9  12   8       55.55       69.26     25.70 o 
 -11  13   8        4.88      -13.39     34.31 o 
 -10  13   8      624.90      590.73     76.03 o 
  -9  13   8      270.45      268.48     75.00 o 
  -8  13   8       54.40      108.61     28.69 o 
  -7  13   8        0.55       -0.27     14.06 o 
  -6  13   8       88.16       54.74     16.53 o 
  -5  13   8      112.70      122.45     15.95 o 
  -4  13   8       52.16       67.07     13.36 o 
  -3  13   8      211.39      232.06     14.40 o 
  -2  13   8        0.66       -0.05      7.98 o 
  -1  13   8       44.63       57.01     10.22 o 
   0  13   8      175.52      194.48     14.21 o 
   1  13   8      168.37      191.96     23.12 o 
   2  13   8       15.05       11.44      9.44 o 
   3  13   8      209.65      197.42     14.57 o 
   4  13   8      133.42      131.69     16.77 o 
   5  13   8        0.78       12.90     11.74 o 
   6  13   8       20.58       42.59     14.48 o 
   7  13   8       28.92       19.24     17.78 o 
   8  13   8       46.10       58.17     23.08 o 
   9  13   8        0.03      -25.81     28.84 o 
 -11  14   8        0.14      -15.94     40.18 o 
 -10  14   8        9.87       49.37     42.09 o 
  -9  14   8       29.32       27.73     40.63 o 
  -8  14   8       72.47       74.28     21.87 o 
  -7  14   8       14.78       41.28     16.77 o 
  -6  14   8       55.05       26.13     14.72 o 
  -5  14   8       26.61       22.37     11.92 o 
  -4  14   8       39.45       19.99     11.30 o 
  -3  14   8      100.80      114.81     14.91 o 
  -2  14   8      142.23      155.84     13.00 o 
  -1  14   8       89.81      101.48     11.69 o 
   0  14   8      598.31      604.39     22.10 o 
   1  14   8      193.04      161.22     12.93 o 
   2  14   8       20.33       19.42      9.89 o 
   3  14   8        0.79       -4.29      9.25 o 
   4  14   8     1064.01      925.45     33.40 o 
   5  14   8        3.62        3.73     13.43 o 
   6  14   8      126.07      135.36     18.76 o 
   7  14   8       56.73       68.36     21.08 o 
   8  14   8        2.13       24.88     21.18 o 
 -10  15   8        3.05        8.04     36.35 o 
  -9  15   8       60.69       44.45     26.32 o 
  -8  15   8        1.38      -13.37     15.40 o 
  -7  15   8      213.85      228.28     33.00 o 
  -6  15   8       23.77       34.22     25.71 o 
  -5  15   8       31.53       30.60     23.90 o 
  -4  15   8      152.51      137.80     16.41 o 
  -3  15   8        2.61       15.32     13.94 o 
  -2  15   8       37.41       36.74      9.55 o 
  -1  15   8       76.66       79.81     14.36 o 
   0  15   8      722.33      749.52     24.35 o 
   1  15   8      430.50      475.20     20.44 o 
   2  15   8       53.72       36.30     10.59 o 
   3  15   8      185.44      152.85     16.65 o 
   4  15   8        0.97       14.26     11.86 o 
   5  15   8      176.04      164.61     18.85 o 
   6  15   8       10.77       28.50     16.87 o 
   7  15   8       10.83       25.53     19.93 o 
   8  15   8        2.12       27.35     21.85 o 
 -10  16   8       17.62       32.40     39.42 o 
  -9  16   8       67.13       23.73     36.61 o 
  -8  16   8        0.13        4.57     16.77 o 
  -7  16   8       18.05       17.25     16.43 o 
  -6  16   8       19.30       -4.24     14.30 o 
  -5  16   8       37.26       32.61     20.64 o 
  -4  16   8       20.32       19.10     12.75 o 
  -3  16   8       82.00       59.07     17.18 o 
  -2  16   8      505.32      488.45     25.07 o 
  -1  16   8      130.28      151.38     13.30 o 
   0  16   8      447.82      480.88     24.07 o 
   1  16   8      217.79      220.13     19.39 o 
   2  16   8      124.57      116.07     13.60 o 
   3  16   8       24.47        4.58     10.84 o 
   4  16   8        0.00        6.10     11.67 o 
   5  16   8       18.72       21.34     13.47 o 
   6  16   8        0.56       11.47     15.94 o 
   7  16   8       33.06       14.08     24.52 o 
   8  16   8       59.17      101.25     27.56 o 
 -10  17   8       16.09       39.54     39.42 o 
  -9  17   8        0.47       28.83     35.08 o 
  -8  17   8       36.29       35.69     18.25 o 
  -7  17   8       12.70       13.92     15.73 o 
  -6  17   8        5.32        5.64     27.20 o 
  -5  17   8       86.87       46.78     16.74 o 
  -4  17   8        6.24      -12.38     13.11 o 
  -3  17   8      159.26      139.40     16.55 o 
  -2  17   8        7.40       17.20     11.69 o 
  -1  17   8      127.39      162.84     17.09 o 
   0  17   8      631.02      641.95     23.56 o 
   1  17   8      135.99      165.93     15.80 o 
   2  17   8      286.27      281.18     21.78 o 
   3  17   8       33.22       39.83     12.82 o 
   4  17   8        0.35       20.49     12.89 o 
   5  17   8       67.42       25.64     18.28 o 
   6  17   8       28.66       30.04     17.60 o 
   7  17   8        0.73       37.18     21.11 o 
   8  17   8       19.27      -20.11     20.11 o 
 -10  18   8       19.02        1.66     36.35 o 
  -9  18   8        4.55       18.27     30.10 o 
  -8  18   8       41.64       40.32     19.28 o 
  -7  18   8       84.75       96.69     21.02 o 
  -6  18   8        0.12       19.49     16.14 o 
  -5  18   8       12.59       15.61     25.18 o 
  -4  18   8      234.27      161.96     22.07 o 
  -3  18   8      145.16      163.48     23.62 o 
  -2  18   8     1086.98     1050.90     36.67 o 
  -1  18   8      134.16      129.48     20.93 o 
   0  18   8      484.31      473.70     20.86 o 
   1  18   8      122.11      138.48     15.26 o 
   2  18   8      335.80      371.87     24.51 o 
   3  18   8      360.72      334.51     24.35 o 
   4  18   8       99.29       96.13     16.42 o 
   5  18   8        5.21       -4.58     15.23 o 
   6  18   8      126.96      109.10     22.09 o 
   7  18   8       28.31       42.03     26.35 o 
   8  18   8       30.38       17.09     33.68 o 
  -9  19   8        4.17       19.53     23.41 o 
  -8  19   8       45.60       80.76     26.80 o 
  -7  19   8      189.22      184.47     25.65 o 
  -6  19   8        5.48       12.77     16.14 o 
  -5  19   8        1.10      -15.02     15.70 o 
  -4  19   8       12.65        5.25     14.81 o 
  -3  19   8     1802.49     1706.83     58.37 o 
  -2  19   8      723.70      718.61     30.88 o 
  -1  19   8       88.51       72.01     14.55 o 
   0  19   8       76.57       87.42     15.96 o 
   1  19   8      154.05      147.24     18.10 o 
   2  19   8        5.29       27.03     13.04 o 
   3  19   8       31.02       25.01     13.07 o 
   4  19   8       15.79       11.23     19.99 o 
   5  19   8        0.46       15.58     15.85 o 
   6  19   8       10.63       40.32     18.84 o 
   7  19   8        0.11       15.57     20.53 o 
  -9  20   8        0.17       45.93     33.23 o 
  -8  20   8      151.91      196.04     33.72 o 
  -7  20   8      510.80      507.53     48.47 o 
  -6  20   8        0.35       14.91     17.05 o 
  -5  20   8       13.44       18.20     16.94 o 
  -4  20   8       12.76       18.66     15.67 o 
  -3  20   8      447.60      486.01     32.23 o 
  -2  20   8       85.39       63.83     15.06 o 
  -1  20   8       18.07       13.72     16.37 o 
   0  20   8       68.33       43.89     15.37 o 
   1  20   8        0.15       13.60     12.88 o 
   2  20   8       14.65       13.08     12.80 o 
   3  20   8      168.49      155.53     19.70 o 
   4  20   8       11.06       -2.54     16.19 o 
   5  20   8       17.46       28.41     19.26 o 
   6  20   8        1.82       29.74     20.21 o 
   7  20   8        4.24       19.95     21.35 o 
  -9  21   8        0.76        7.71     27.04 o 
  -8  21   8        0.34       36.92     24.99 o 
  -7  21   8      258.99      283.43     30.95 o 
  -6  21   8        2.04       33.50     18.52 o 
  -5  21   8        0.12       -6.11     15.19 o 
  -4  21   8       30.75       26.14     15.71 o 
  -3  21   8     1078.07     1023.36     44.82 o 
  -2  21   8      194.85      200.32     37.18 o 
  -1  21   8        0.21       -1.94     11.76 o 
   0  21   8       18.38       48.25     16.29 o 
   1  21   8        1.09       -6.07     14.96 o 
   2  21   8       12.34       26.86     13.73 o 
   3  21   8       44.73       28.64     18.29 o 
   4  21   8       11.81       32.12     18.90 o 
   5  21   8      161.96      180.94     28.00 o 
   6  21   8      194.69      186.13     30.48 o 
   7  21   8        2.35       21.20     21.49 o 
  -8  22   8       16.82       54.99     26.64 o 
  -7  22   8       95.75       64.19     26.60 o 
  -6  22   8        0.39      -15.34     15.34 o 
  -5  22   8        0.71        5.24     16.86 o 
  -4  22   8       29.70       45.48     17.83 o 
  -3  22   8     1739.64     1634.54     97.26 o 
  -2  22   8        1.44       -2.13     14.37 o 
  -1  22   8      105.12       84.86     20.01 o 
   0  22   8       15.96       -4.96     13.88 o 
   1  22   8       24.13       38.56     16.74 o 
   2  22   8      276.27      271.59     26.48 o 
   3  22   8        4.50        6.23     31.00 o 
   4  22   8       28.85       42.72     20.30 o 
   5  22   8       55.41       46.50     22.25 o 
   6  22   8       64.28       78.51     24.09 o 
  -8  23   8        7.42       36.48     26.22 o 
  -7  23   8      165.43      161.21     32.21 o 
  -6  23   8       33.19       55.06     19.92 o 
  -5  23   8       38.21       56.99     19.55 o 
  -4  23   8       50.52       23.86     16.33 o 
  -3  23   8      513.41      480.93     46.49 o 
  -2  23   8      157.05      111.68     25.90 o 
  -1  23   8       42.56       23.55     19.59 o 
   0  23   8        6.89       21.95     15.85 o 
   1  23   8        0.09       17.25     15.43 o 
   2  23   8        2.76        7.20     18.66 o 
   3  23   8        0.81       40.30     19.77 o 
   4  23   8      186.30      218.97     29.44 o 
   5  23   8       24.27       16.76     20.00 o 
   6  23   8        9.99       29.97     48.54 o 
  -8  24   8       16.37       21.94     24.70 o 
  -7  24   8      237.81      235.57     37.26 o 
  -6  24   8        4.09        4.99     21.33 o 
  -5  24   8        5.56       20.18     17.46 o 
  -4  24   8       12.42       21.10     17.20 o 
  -3  24   8      291.28      248.33     27.14 o 
  -2  24   8        5.43       27.40     15.95 o 
  -1  24   8        0.00       21.92     19.46 o 
   0  24   8       98.05      112.52     19.86 o 
   1  24   8        8.84       22.37     15.89 o 
   2  24   8        6.35       16.29     32.34 o 
   3  24   8      101.55       92.29     27.85 o 
   4  24   8       67.48       84.36     23.35 o 
   5  24   8        3.94       17.72     27.62 o 
  -7  25   8       10.17        1.87     37.12 o 
  -6  25   8       15.05       54.16     26.15 o 
  -5  25   8        0.13       -0.32     16.86 o 
  -4  25   8       29.13       34.00     30.08 o 
  -3  25   8      158.35      164.71     23.56 o 
  -2  25   8       37.24       56.77     22.77 o 
  -1  25   8        0.06       19.83     38.59 o 
   0  25   8        1.55        9.36     19.48 o 
   1  25   8      115.10       95.88     24.62 o 
   2  25   8        6.54      -14.32     20.62 o 
   3  25   8      129.14      147.52     31.05 o 
   4  25   8       94.75      103.22     31.17 o 
   5  25   8       35.92       48.97     26.70 o 
  -7  26   8        0.33       15.73     25.19 o 
  -6  26   8       48.22       64.48     27.44 o 
  -5  26   8       10.54       29.61     28.57 o 
  -4  26   8        1.84        2.21     16.67 o 
  -3  26   8      101.47      144.97     23.39 o 
  -2  26   8       93.34       59.79     23.47 o 
  -1  26   8        2.04       13.70     28.51 o 
   0  26   8        4.09       20.92     27.30 o 
   1  26   8       19.55        8.29     26.66 o 
   2  26   8       62.50       61.96     27.30 o 
   3  26   8       15.53       38.13     24.05 o 
   4  26   8       66.68       63.04     28.23 o 
  -6  27   8       12.15       -0.37     23.34 o 
  -5  27   8       35.95       89.65     28.12 o 
  -4  27   8       15.31       10.59     22.21 o 
  -3  27   8       73.11       80.10     26.15 o 
  -2  27   8        0.65       71.60     23.58 o 
  -1  27   8        6.89       33.75     37.31 o 
   0  27   8       37.87       42.86     32.53 o 
   1  27   8        1.27      -19.13     25.89 o 
   2  27   8        0.56       44.36     30.81 o 
   3  27   8       75.32      104.60     34.06 o 
   4  27   8        1.51       21.32     24.30 o 
  -5  28   8       80.71       76.42     28.64 o 
  -4  28   8       33.57       32.91     34.82 o 
  -3  28   8        0.03       29.42     27.87 o 
  -2  28   8        0.30        2.66     35.33 o 
  -1  28   8       17.69       -2.81     31.12 o 
   0  28   8        0.21      -28.83     28.83 o 
   1  28   8       28.48       37.89     32.40 o 
   2  28   8       54.80       77.05     36.10 o 
   3  28   8       30.01       55.20     26.94 o 
  -4  29   8      119.18      168.89     49.62 o 
  -3  29   8        0.05      -25.77     25.77 o 
  -2  29   8       29.15       -8.29     28.32 o 
  -1  29   8       27.81       83.04     38.40 o 
   0  29   8        3.49       -3.44     27.04 o 
   1  29   8        1.25       14.41     29.08 o 
   2  29   8       50.10       66.33     34.70 o 
  -3  30   8        0.33       39.93     34.95 o 
  -2  30   8        5.91       -3.83     30.10 o 
  -1  30   8       17.15       30.10     33.93 o 
   0  30   8      112.01      118.25     41.58 o 
   1  30   8       71.65       61.10     39.29 o 
 -11   0   9       60.30       71.69     39.80 o 
  -9   0   9      106.40       83.99     27.03 o 
  -7   0   9       32.99       28.12     19.48 o 
  -5   0   9       74.90       97.55     21.98 o 
  -3   0   9      654.64      759.11     62.50 o 
  -1   0   9        4.75       -1.81     10.37 o 
   1   0   9      682.23      704.90     28.82 o 
   3   0   9       60.13       51.32     16.06 o 
   5   0   9      546.38      524.54     34.60 o 
   7   0   9        0.57       32.90     19.69 o 
   9   0   9       26.20       36.07     27.95 o 
 -11   1   9       53.17       49.89     28.37 o 
 -10   1   9        0.00       29.46     26.43 o 
  -9   1   9        1.25        8.98     17.97 o 
  -8   1   9       34.35       43.25     14.85 o 
  -7   1   9      319.27      402.76     26.88 o 
  -6   1   9       75.34       68.70     14.79 o 
  -5   1   9        8.59       34.94     12.64 o 
  -4   1   9      231.53      307.54     20.77 o 
  -3   1   9     9389.65     9060.68    172.92 o 
  -2   1   9       83.31       87.76      9.27 o 
  -1   1   9        1.18       18.14      7.12 o 
   0   1   9       17.83        8.12      7.21 o 
   1   1   9        3.90       25.22      8.74 o 
   2   1   9      664.21      601.62     22.23 o 
   3   1   9       17.59       45.11     10.89 o 
   4   1   9      236.19      224.92     17.04 o 
   5   1   9       19.09       10.01     11.28 o 
   6   1   9       15.54       22.09     12.43 o 
   7   1   9        0.87        1.59     12.46 o 
   8   1   9        0.24        9.97     14.50 o 
   9   1   9      115.14      200.81     26.26 o 
 -11   2   9       10.88       -5.03     23.49 o 
 -10   2   9       12.42        9.65     20.02 o 
  -9   2   9       10.64       -0.38     23.39 o 
  -8   2   9       52.98       57.86     15.70 o 
  -7   2   9       63.44       28.49     13.67 o 
  -6   2   9        4.00       10.46     12.36 o 
  -5   2   9       41.83       29.07     12.31 o 
  -4   2   9      791.84      808.52     30.95 o 
  -3   2   9     1035.32     1118.51     44.91 o 
  -2   2   9        6.54        0.97      7.62 o 
  -1   2   9      450.99      499.74     16.80 o 
   0   2   9       75.97       77.77     12.67 o 
   1   2   9      138.16      156.72     13.01 o 
   2   2   9      481.68      495.60     29.85 o 
   3   2   9      363.85      349.20     18.73 o 
   4   2   9       14.38       25.91     11.28 o 
   5   2   9        1.10       -0.94     11.05 o 
   6   2   9      165.95      155.46     17.48 o 
   7   2   9        0.15       15.70     12.79 o 
   8   2   9       84.49       85.25     21.63 o 
   9   2   9       51.11       60.68     24.70 o 
 -11   3   9        0.53      -12.63     34.19 o 
 -10   3   9       10.63       -2.05     20.11 o 
  -9   3   9       25.59        5.17     17.72 o 
  -8   3   9      170.22      117.98     22.18 o 
  -7   3   9       12.25        4.99     12.75 o 
  -6   3   9        1.53       -8.07     19.72 o 
  -5   3   9       93.02      123.37     16.08 o 
  -4   3   9      215.76      240.20     18.98 o 
  -3   3   9     3937.83     4000.19     75.99 o 
  -2   3   9      400.64      418.31     18.20 o 
  -1   3   9      575.95      651.58     18.74 o 
   0   3   9        7.13       25.37      7.78 o 
   1   3   9      751.64      733.09     23.38 o 
   2   3   9      319.60      338.54     17.94 o 
   3   3   9       21.31        7.19      9.18 o 
   4   3   9        0.91        2.56     10.06 o 
   5   3   9       48.31       41.55     12.57 o 
   6   3   9        7.58       11.85     11.54 o 
   7   3   9      111.89      118.15     16.83 o 
   8   3   9       18.14        8.08     18.15 o 
   9   3   9       53.77       57.70     24.64 o 
 -11   4   9        9.23       61.74     43.12 o 
 -10   4   9        0.16       16.40     19.14 o 
  -9   4   9       57.93       70.30     21.64 o 
  -8   4   9        9.15       -6.10     16.01 o 
  -7   4   9        7.62        5.63     12.56 o 
  -6   4   9       94.44      109.69     22.02 o 
  -5   4   9        7.04       -6.94     11.07 o 
  -4   4   9       60.04       60.73     13.75 o 
  -3   4   9        8.39       37.71     14.28 o 
  -2   4   9      225.28      250.51     19.02 o 
  -1   4   9      196.85      216.20     12.14 o 
   0   4   9       75.68       59.70      9.20 o 
   1   4   9        8.69       21.49      9.17 o 
   2   4   9      506.68      500.68     21.10 o 
   3   4   9      325.19      307.25     17.95 o 
   4   4   9       67.50       53.89     12.84 o 
   5   4   9        2.89        6.27     13.15 o 
   6   4   9        2.94        3.67     12.66 o 
   7   4   9        2.94        2.13     12.41 o 
   8   4   9       57.06       43.42     16.77 o 
   9   4   9       52.57       16.09     22.95 o 
 -11   5   9        6.95        0.59     26.00 o 
 -10   5   9       27.41       -5.59     22.96 o 
  -9   5   9        9.31       19.02     29.88 o 
  -8   5   9       16.53        5.10     16.01 o 
  -7   5   9       70.75       60.29     18.54 o 
  -6   5   9       20.12        4.77     12.13 o 
  -5   5   9       23.41       28.81     12.51 o 
  -4   5   9      165.59      194.63     15.83 o 
  -3   5   9       51.49       68.93     11.72 o 
  -2   5   9        5.93        1.57      8.14 o 
  -1   5   9      586.48      576.75     26.02 o 
   0   5   9      542.98      559.83     18.44 o 
   1   5   9      601.31      573.51     21.26 o 
   2   5   9      166.63      207.33     15.05 o 
   3   5   9      641.02      589.49     23.74 o 
   4   5   9      163.51      187.90     16.50 o 
   5   5   9       13.42       11.67     11.34 o 
   6   5   9      218.77      229.73     19.38 o 
   7   5   9       35.39       50.59     14.09 o 
   8   5   9       65.85       73.60     20.36 o 
   9   5   9        3.25      -17.04     21.95 o 
 -11   6   9       23.28       20.28     37.89 o 
 -10   6   9       61.22       61.28     28.14 o 
  -9   6   9      268.98      276.24     39.46 o 
  -8   6   9       43.04       26.51     17.33 o 
  -7   6   9      104.37       84.47     24.54 o 
  -6   6   9       63.48       44.61     14.28 o 
  -5   6   9      240.61      203.93     18.70 o 
  -4   6   9       10.01       12.68      9.06 o 
  -3   6   9      152.99      164.92     13.29 o 
  -2   6   9       27.68       26.47      9.13 o 
  -1   6   9     1228.68     1135.70     29.88 o 
   0   6   9      121.68      146.20     11.17 o 
   1   6   9        3.48       -3.36     10.50 o 
   2   6   9        0.78        3.61      8.60 o 
   3   6   9       93.35       92.17     12.60 o 
   4   6   9      101.18      101.40     14.22 o 
   5   6   9       20.20        2.84     10.72 o 
   6   6   9       18.36       40.44     16.64 o 
   7   6   9       21.52       35.86     13.30 o 
   8   6   9        3.36        6.79     17.30 o 
   9   6   9       78.63       61.27     24.78 o 
 -11   7   9       41.48       11.61     37.37 o 
 -10   7   9      214.58      232.54     37.48 o 
  -9   7   9       41.73       63.40     31.57 o 
  -8   7   9        1.91       -3.56     15.94 o 
  -7   7   9        7.71       12.69     17.81 o 
  -6   7   9       32.98       37.33     13.31 o 
  -5   7   9        1.64        8.69     11.89 o 
  -4   7   9        2.79        0.59      8.96 o 
  -3   7   9       47.67       38.93      9.70 o 
  -2   7   9       81.08       76.10     15.71 o 
  -1   7   9      123.76      128.62     12.46 o 
   0   7   9      525.08      534.85     19.21 o 
   1   7   9      157.07      146.68     17.88 o 
   2   7   9      167.25      197.88     14.91 o 
   3   7   9       60.59       69.95     16.36 o 
   4   7   9     1685.96     1566.97     39.80 o 
   5   7   9      183.78      217.01     18.12 o 
   6   7   9      172.92      202.10     18.40 o 
   7   7   9      121.42      140.11     20.10 o 
   8   7   9       51.23       60.19     19.88 o 
   9   7   9       59.87       77.88     26.24 o 
 -11   8   9       65.21      122.07     49.49 o 
 -10   8   9      771.62      744.71     56.53 o 
  -9   8   9      101.23       80.30     28.99 o 
  -8   8   9       26.82       47.22     19.17 o 
  -7   8   9       19.49       35.24     16.43 o 
  -6   8   9       46.12       56.74     16.73 o 
  -5   8   9       76.96       81.17     14.21 o 
  -4   8   9       56.71       33.35     14.84 o 
  -3   8   9        5.21       -2.83      8.18 o 
  -2   8   9      127.30      129.72     12.57 o 
  -1   8   9       34.24       40.83     10.10 o 
   0   8   9      322.09      336.32     20.23 o 
   1   8   9       43.99       65.33     15.05 o 
   2   8   9      503.67      446.59     20.24 o 
   3   8   9      309.86      302.19     18.34 o 
   4   8   9        1.74        5.98     10.28 o 
   5   8   9        8.67      -10.27     10.27 o 
   6   8   9       35.31       34.20     15.77 o 
   7   8   9      144.73      163.76     24.65 o 
   8   8   9       20.13       37.54     18.39 o 
 -11   9   9      330.28      238.92     57.40 o 
 -10   9   9     1152.89     1243.71     70.12 o 
  -9   9   9       47.14       63.30     27.17 o 
  -8   9   9       12.40       -6.52     20.53 o 
  -7   9   9        0.13        5.28     21.18 o 
  -6   9   9        9.27       12.42     15.02 o 
  -5   9   9      151.61      135.70     19.61 o 
  -4   9   9       34.17       24.35     10.11 o 
  -3   9   9       14.74       12.23      8.83 o 
  -2   9   9       13.37        2.60      8.50 o 
  -1   9   9      397.16      400.93     34.89 o 
   0   9   9      476.98      505.65     21.05 o 
   1   9   9      141.90      115.41     12.84 o 
   2   9   9       53.83       76.80     11.80 o 
   3   9   9        9.74       14.09     10.51 o 
   4   9   9     2535.03     2349.90     51.66 o 
   5   9   9      666.27      646.23     27.06 o 
   6   9   9        4.48        3.16     13.02 o 
   7   9   9        1.34        9.88     13.92 o 
   8   9   9      120.23      153.73     24.07 o 
 -11  10   9       28.16       45.16     40.05 o 
 -10  10   9      115.24      147.71     51.53 o 
  -9  10   9       46.47       24.83     24.76 o 
  -8  10   9       12.99       83.96     35.02 o 
  -7  10   9       22.72        8.01     15.82 o 
  -6  10   9       31.60       50.85     16.65 o 
  -5  10   9        0.54       22.05     11.51 o 
  -4  10   9       41.81       34.33     10.79 o 
  -3  10   9        4.31       21.07      9.11 o 
  -2  10   9        9.45       26.50      9.22 o 
  -1  10   9      283.89      234.14     23.24 o 
   0  10   9        5.93        8.68      9.57 o 
   1  10   9       20.37       22.45      9.70 o 
   2  10   9      405.76      403.28     23.47 o 
   3  10   9       41.79       48.30     11.53 o 
   4  10   9       63.70       54.81     12.71 o 
   5  10   9       63.01       66.72     13.44 o 
   6  10   9        7.84       14.02     13.47 o 
   7  10   9      131.02      141.29     22.57 o 
   8  10   9        6.05        0.89     16.74 o 
 -11  11   9        3.43        0.13     37.76 o 
 -10  11   9      626.31      578.87     75.26 o 
  -9  11   9       58.45       24.33     37.25 o 
  -8  11   9       14.19       12.42     23.02 o 
  -7  11   9       74.60       48.50     22.31 o 
  -6  11   9       13.72       17.15     13.22 o 
  -5  11   9      247.42      214.91     20.37 o 
  -4  11   9      144.64      124.89     20.19 o 
  -3  11   9       16.11       21.46      9.27 o 
  -2  11   9       11.13        4.22      8.91 o 
  -1  11   9     1331.54     1283.59     32.94 o 
   0  11   9        0.65       -9.57     11.75 o 
   1  11   9       56.22       72.78     11.67 o 
   2  11   9      133.53      133.89     14.02 o 
   3  11   9        0.03       -6.27      9.28 o 
   4  11   9     1479.84     1416.70     38.03 o 
   5  11   9       69.07       60.24     15.11 o 
   6  11   9      110.52      118.42     17.94 o 
   7  11   9      254.28      311.63     28.49 o 
   8  11   9       10.62       30.02     21.97 o 
 -10  12   9      743.68      843.68     90.57 o 
  -9  12   9       11.80      -16.15     22.71 o 
  -8  12   9        1.98       -1.92     20.68 o 
  -7  12   9      157.72      147.27     30.55 o 
  -6  12   9      142.44      117.44     16.75 o 
  -5  12   9       99.70      105.40     15.83 o 
  -4  12   9        6.81       18.46     11.61 o 
  -3  12   9       13.26        2.06      8.32 o 
  -2  12   9      128.70      123.58     12.79 o 
  -1  12   9      390.75      434.87     19.71 o 
   0  12   9      170.63      152.75     15.24 o 
   1  12   9      315.87      254.52     18.27 o 
   2  12   9       19.65       12.22      9.82 o 
   3  12   9       14.25       22.08     10.43 o 
   4  12   9       60.37       75.80     13.52 o 
   5  12   9      170.98      166.77     23.80 o 
   6  12   9       31.54       48.10     15.77 o 
   7  12   9       29.21        3.78     16.21 o 
   8  12   9        0.18       15.89     22.27 o 
 -10  13   9       55.85       20.54     38.40 o 
  -9  13   9       78.35       54.20     29.02 o 
  -8  13   9        4.28        2.94     21.87 o 
  -7  13   9        6.35       -8.13     19.63 o 
  -6  13   9      184.87      127.79     20.80 o 
  -5  13   9     1155.58     1086.72     46.30 o 
  -4  13   9        1.46       20.24     11.55 o 
  -3  13   9        0.09        8.53     11.37 o 
  -2  13   9        0.03        6.09      8.89 o 
  -1  13   9      635.61      677.30     23.79 o 
   0  13   9        8.80       15.11     10.54 o 
   1  13   9       25.14       17.57     10.53 o 
   2  13   9       28.93       20.93     10.81 o 
   3  13   9       19.61       19.58     14.23 o 
   4  13   9       47.67       46.73     14.21 o 
   5  13   9       18.34        7.21     12.80 o 
   6  13   9       11.35        0.97     12.73 o 
   7  13   9        1.19       -7.76     20.30 o 
   8  13   9      163.55      175.43     30.93 o 
 -10  14   9       21.86       -1.15     37.89 o 
  -9  14   9      104.46       61.74     39.03 o 
  -8  14   9        7.63      -14.12     20.95 o 
  -7  14   9       28.59       32.70     16.59 o 
  -6  14   9      103.13       66.68     17.50 o 
  -5  14   9      277.16      248.04     20.85 o 
  -4  14   9        5.18       -0.19     11.21 o 
  -3  14   9       17.69       11.56     11.72 o 
  -2  14   9       58.14       62.50     11.35 o 
  -1  14   9       11.95       11.29      9.09 o 
   0  14   9      199.18      201.82     18.56 o 
   1  14   9        1.79       -2.91      9.99 o 
   2  14   9        0.02        4.20      9.54 o 
   3  14   9        7.03       13.28     10.72 o 
   4  14   9      278.65      321.83     22.89 o 
   5  14   9        0.46       12.37     13.06 o 
   6  14   9        6.15       13.01     13.87 o 
   7  14   9        2.18       40.84     22.19 o 
   8  14   9        1.18       24.68     22.22 o 
 -10  15   9       22.49      -14.41     35.08 o 
  -9  15   9        2.54        3.57     34.70 o 
  -8  15   9       21.08       23.48     28.83 o 
  -7  15   9        3.52       37.99     16.82 o 
  -6  15   9       25.19       37.56     16.75 o 
  -5  15   9       16.45       44.64     15.52 o 
  -4  15   9      248.25      211.76     28.67 o 
  -3  15   9       32.29       35.60     13.04 o 
  -2  15   9      125.44      103.69     16.01 o 
  -1  15   9       80.25       85.22     12.21 o 
   0  15   9       57.59       41.41     11.92 o 
   1  15   9       10.95       -4.42     10.53 o 
   2  15   9       10.16       -0.49     10.69 o 
   3  15   9       35.26       51.40     14.52 o 
   4  15   9       38.03       46.22     15.67 o 
   5  15   9        8.87       10.17     13.11 o 
   6  15   9        4.07        0.89     28.44 o 
   7  15   9      106.49       67.36     24.13 o 
 -10  16   9       31.79       24.11     39.29 o 
  -9  16   9       14.53       20.03     37.37 o 
  -8  16   9        3.11        3.40     37.50 o 
  -7  16   9       48.04       47.35     18.50 o 
  -6  16   9        0.01        1.36     15.84 o 
  -5  16   9       54.22       47.88     17.44 o 
  -4  16   9      122.82      133.76     23.57 o 
  -3  16   9      131.58      130.88     17.54 o 
  -2  16   9      138.89      166.72     18.32 o 
  -1  16   9       40.58       20.19     11.51 o 
   0  16   9      273.40      283.71     19.61 o 
   1  16   9        3.72       10.02     17.72 o 
   2  16   9      209.67      233.33     18.85 o 
   3  16   9       42.25       37.78     13.33 o 
   4  16   9       14.74        1.46     12.52 o 
   5  16   9        0.34       25.50     15.07 o 
   6  16   9      173.00      137.78     42.90 o 
   7  16   9        2.11      -18.79     18.79 o 
  -9  17   9       62.93       75.64     45.92 o 
  -8  17   9        0.18       -7.40     32.02 o 
  -7  17   9       31.34       28.31     17.29 o 
  -6  17   9        3.79       17.68     15.89 o 
  -5  17   9        2.81        5.92     22.60 o 
  -4  17   9      155.19      188.37     23.24 o 
  -3  17   9      105.22      123.80     23.90 o 
  -2  17   9      707.80      669.43     50.93 o 
  -1  17   9      105.40      132.20     17.42 o 
   0  17   9       63.69       44.34     12.98 o 
   1  17   9      161.44      168.50     17.07 o 
   2  17   9       12.10       26.48     13.52 o 
   3  17   9      245.35      285.70     22.03 o 
   4  17   9        0.16       18.09     13.53 o 
   5  17   9       10.85       -8.62     16.15 o 
   6  17   9       98.88      171.25     29.75 o 
   7  17   9        5.12      -16.13     19.16 o 
  -9  18   9        3.71        4.46     38.78 o 
  -8  18   9        3.08       11.48     35.72 o 
  -7  18   9       34.10       52.21     19.71 o 
  -6  18   9        1.40       -0.68     15.67 o 
  -5  18   9       11.40        9.52     15.30 o 
  -4  18   9       26.72        1.43     14.51 o 
  -3  18   9       59.93       49.34     14.92 o 
  -2  18   9       89.84      103.74     16.36 o 
  -1  18   9        2.30       37.22     18.98 o 
   0  18   9       40.90       46.82     14.15 o 
   1  18   9        0.78       21.41     11.86 o 
   2  18   9        1.04       15.13     13.15 o 
   3  18   9       95.45      106.50     28.87 o 
   4  18   9       22.24       -0.83     17.56 o 
   5  18   9       10.74       29.52     17.11 o 
   6  18   9        4.33       28.03     20.51 o 
   7  18   9        0.00      -10.42     19.45 o 
  -9  19   9       67.26       18.75     36.99 o 
  -8  19   9        8.30       24.09     25.07 o 
  -7  19   9      213.20      229.42     42.73 o 
  -6  19   9        6.69       19.71     16.92 o 
  -5  19   9        7.63       29.86     16.76 o 
  -4  19   9      101.86       71.49     23.70 o 
  -3  19   9      470.29      467.40     38.46 o 
  -2  19   9      126.53      133.57     18.05 o 
  -1  19   9        0.59       16.51     13.11 o 
   0  19   9       56.16       86.94     17.49 o 
   1  19   9        5.92       35.22     14.57 o 
   2  19   9       14.22       15.53     13.30 o 
   3  19   9        3.83       17.86     14.30 o 
   4  19   9        0.83      -14.19     14.31 o 
   5  19   9      137.63      121.71     22.32 o 
   6  19   9      356.17      339.53     59.37 o 
  -9  20   9        0.07      -19.77     34.82 o 
  -8  20   9      210.47      161.07     33.08 o 
  -7  20   9       15.59       21.64     22.79 o 
  -6  20   9       37.37       63.05     19.71 o 
  -5  20   9        0.05       -3.06     14.71 o 
  -4  20   9      112.74      150.36     30.86 o 
  -3  20   9       25.89       24.47     16.55 o 
  -2  20   9       26.55       33.07     14.35 o 
  -1  20   9       27.77       25.57     13.66 o 
   0  20   9       30.45       67.53     15.66 o 
   1  20   9       17.05       50.95     16.93 o 
   2  20   9      104.65       99.77     21.39 o 
   3  20   9       28.80       46.21     15.79 o 
   4  20   9       34.57       31.23     19.88 o 
   5  20   9       20.31        9.33     17.90 o 
   6  20   9        7.75       27.60     21.41 o 
  -8  21   9      222.66      179.02     33.54 o 
  -7  21   9       19.00       11.41     21.87 o 
  -6  21   9       28.74       61.93     24.92 o 
  -5  21   9       22.30      -10.28     16.34 o 
  -4  21   9       58.77       64.66     19.02 o 
  -3  21   9      110.04      100.03     42.34 o 
  -2  21   9      379.80      314.88     28.92 o 
  -1  21   9       44.33       39.08     14.16 o 
   0  21   9        1.85       30.90     16.61 o 
   1  21   9        0.88       29.59     16.67 o 
   2  21   9      200.24      233.58     26.02 o 
   3  21   9        0.47        0.78     17.21 o 
   4  21   9       64.65       59.69     21.41 o 
   5  21   9        2.13        4.56     19.49 o 
   6  21   9      242.67      253.31     33.41 o 
  -8  22   9       14.58       34.58     26.36 o 
  -7  22   9       33.50       18.12     23.19 o 
  -6  22   9       21.37       24.73     30.93 o 
  -5  22   9       11.32       16.20     17.81 o 
  -4  22   9        3.37        7.50     16.50 o 
  -3  22   9       28.01       42.24     18.51 o 
  -2  22   9       17.44       21.28     16.43 o 
  -1  22   9        1.10      -11.69     11.69 o 
   0  22   9       66.41       51.02     18.26 o 
   1  22   9       18.98       16.71     16.31 o 
   2  22   9        9.80       19.17     15.81 o 
   3  22   9        0.41        3.94     18.13 o 
   4  22   9      149.20      209.67     29.01 o 
   5  22   9       17.19       17.32     24.03 o 
  -7  23   9        4.45       -5.36     22.14 o 
  -6  23   9        4.14       33.86     38.40 o 
  -5  23   9       23.72       -3.11     21.01 o 
  -4  23   9       61.28       38.46     23.17 o 
  -3  23   9      270.86      256.39     28.64 o 
  -2  23   9        1.54        9.99     15.57 o 
  -1  23   9       38.71       81.78     24.08 o 
   0  23   9        3.63       27.73     16.77 o 
   1  23   9       49.21       50.31     18.90 o 
   2  23   9       43.10       49.68     24.93 o 
   3  23   9        6.40       39.85     36.29 o 
   4  23   9        0.52       -5.75     24.48 o 
   5  23   9        0.65        5.72     36.48 o 
  -7  24   9       12.57       -5.55     23.16 o 
  -6  24   9        6.76       10.58     41.84 o 
  -5  24   9       14.29       35.11     24.88 o 
  -4  24   9        4.72       13.91     17.61 o 
  -3  24   9       35.05       38.10     17.69 o 
  -2  24   9       12.20       22.09     17.63 o 
  -1  24   9        4.11       13.33     19.62 o 
   0  24   9       10.57       11.42     16.31 o 
   1  24   9        3.68       31.32     17.08 o 
   2  24   9       17.14       35.88     22.41 o 
   3  24   9        9.00       -3.11     21.49 o 
   4  24   9       18.40       36.81     51.41 o 
  -6  25   9       22.91       40.58     26.48 o 
  -5  25   9        0.19       73.88     43.56 o 
  -4  25   9       37.07       93.22     27.89 o 
  -3  25   9       34.71       38.97     19.65 o 
  -2  25   9        1.54       -1.12     19.32 o 
  -1  25   9        2.73       28.84     22.10 o 
   0  25   9      160.66      188.28     33.93 o 
   1  25   9       21.52       32.54     28.38 o 
   2  25   9       32.76       54.39     25.45 o 
   3  25   9       36.46       21.81     24.08 o 
   4  25   9       73.64       22.31     27.49 o 
  -6  26   9       15.03       39.01     39.61 o 
  -5  26   9        0.30       31.68     25.50 o 
  -4  26   9       73.81       61.08     25.06 o 
  -3  26   9       12.58       12.50     30.49 o 
  -2  26   9        2.70       20.61     21.37 o 
  -1  26   9       30.70       50.16     23.48 o 
   0  26   9        0.02       30.10     32.14 o 
   1  26   9       25.67       81.64     33.80 o 
   2  26   9        0.00       -9.53     21.17 o 
   3  26   9        0.99        5.25     21.00 o 
  -5  27   9      115.60      158.80     33.49 o 
  -4  27   9       14.52       26.49     25.02 o 
  -3  27   9       49.11        7.65     30.10 o 
  -2  27   9       17.96       38.94     34.63 o 
  -1  27   9        0.51       16.95     21.51 o 
   0  27   9       80.12       91.08     39.93 o 
   1  27   9        5.19       37.37     34.57 o 
   2  27   9        5.73        8.61     25.83 o 
  -4  28   9      151.62      136.87     44.14 o 
  -3  28   9        8.85       -8.67     31.00 o 
  -2  28   9        3.64       16.58     31.25 o 
  -1  28   9        0.15        7.27     30.23 o 
   0  28   9       36.23       26.02     33.93 o 
   1  28   9      139.09      202.18     50.77 o 
  -2  29   9       55.51       -4.08     29.08 o 
  -1  29   9      134.78      129.09     46.43 o 
 -10   0  10        3.62       17.86     39.03 o 
  -8   0  10     1143.53     1131.96     88.27 o 
  -6   0  10       15.97        0.54     18.24 o 
  -4   0  10      127.92      135.69     24.68 o 
  -2   0  10       46.51       43.79     18.78 o 
   0   0  10      466.09      491.51     28.87 o 
   2   0  10      229.66      287.30     25.12 o 
   4   0  10       29.72        2.78     15.14 o 
   6   0  10      782.73      859.76     46.61 o 
   8   0  10      744.44      774.83    143.89 o 
 -11   1  10        2.67       34.38     28.07 o 
 -10   1  10        5.12       23.15     26.10 o 
  -9   1  10      154.06      148.59     24.63 o 
  -8   1  10       30.03       84.98     17.15 o 
  -7   1  10        0.52       22.25     14.04 o 
  -6   1  10       25.73       33.98     13.98 o 
  -5   1  10       11.18       -1.45     14.28 o 
  -4   1  10      182.57      221.38     19.87 o 
  -3   1  10        5.45       10.61     12.13 o 
  -2   1  10       75.77       48.77     29.65 o 
  -1   1  10       96.58      116.76     12.63 o 
   0   1  10        6.48       19.48     10.37 o 
   1   1  10        1.54       17.47      9.25 o 
   2   1  10        0.17       -8.73      8.73 o 
   3   1  10      251.71      205.41     16.53 o 
   4   1  10       59.29       61.68     13.12 o 
   5   1  10       14.37       -9.84     10.85 o 
   6   1  10      145.92      164.70     20.46 o 
   7   1  10       67.10       37.70     24.71 o 
   8   1  10       25.29       71.59     21.26 o 
 -11   2  10        9.92       -9.10     25.75 o 
 -10   2  10        5.39      -22.50     22.50 o 
  -9   2  10        3.09       39.32     20.15 o 
  -8   2  10     1249.95     1108.67     48.49 o 
  -7   2  10        7.55       26.24     14.60 o 
  -6   2  10       15.70       18.41     13.77 o 
  -5   2  10       41.28       46.67     15.87 o 
  -4   2  10      425.30      432.15     27.56 o 
  -3   2  10      345.36      358.84     23.45 o 
  -2   2  10      311.36      388.14     19.83 o 
  -1   2  10      653.63      641.89     24.83 o 
   0   2  10        2.94       12.97      9.11 o 
   1   2  10      101.42       98.96     12.46 o 
   2   2  10       26.09       18.30     10.22 o 
   3   2  10      119.52      131.57     14.91 o 
   4   2  10        6.71       26.25     12.56 o 
   5   2  10       88.72       85.72     14.92 o 
   6   2  10       32.33       28.97     13.46 o 
   7   2  10        4.29       29.12     18.23 o 
   8   2  10      220.16      292.89     30.86 o 
 -11   3  10       14.98      -15.56     35.08 o 
 -10   3  10        2.70       -1.34     19.68 o 
  -9   3  10        2.59       20.88     25.17 o 
  -8   3  10      113.06      100.34     22.43 o 
  -7   3  10        0.01       13.89     13.60 o 
  -6   3  10       33.34       30.90     13.88 o 
  -5   3  10        0.00       -6.64     12.10 o 
  -4   3  10      162.93      141.09     17.68 o 
  -3   3  10      362.13      421.54     24.91 o 
  -2   3  10      214.38      212.28     16.07 o 
  -1   3  10        6.10       41.90     11.47 o 
   0   3  10       37.92       32.76      9.89 o 
   1   3  10        9.57       -2.04      9.14 o 
   2   3  10       54.71       71.31     12.19 o 
   3   3  10       38.67       34.33     12.90 o 
   4   3  10        2.72       -3.45     10.16 o 
   5   3  10       73.25       90.70     21.55 o 
   6   3  10       34.60       27.61     12.68 o 
   7   3  10        0.57      -13.59     16.36 o 
   8   3  10       92.35      117.90     22.49 o 
 -11   4  10       33.41       -9.18     37.12 o 
 -10   4  10        8.71       20.91     21.62 o 
  -9   4  10        0.96        1.22     17.96 o 
  -8   4  10        6.85       10.09     17.27 o 
  -7   4  10       30.21       33.75     17.40 o 
  -6   4  10        0.90       -8.25     12.21 o 
  -5   4  10      118.19      102.66     17.18 o 
  -4   4  10      362.51      437.13     25.49 o 
  -3   4  10     1152.13     1086.18     38.01 o 
  -2   4  10      305.58      308.66     18.68 o 
  -1   4  10      735.73      719.97     26.41 o 
   0   4  10       20.03        3.12      8.34 o 
   1   4  10        3.02        4.76      8.97 o 
   2   4  10      233.73      203.31     16.21 o 
   3   4  10      379.77      372.33     24.12 o 
   4   4  10        3.17       -1.54     10.27 o 
   5   4  10        5.92       15.01     12.00 o 
   6   4  10       31.29       30.20     13.55 o 
   7   4  10        1.15       -3.59     27.89 o 
   8   4  10       26.73       15.61     21.85 o 
 -11   5  10        1.70      -18.88     34.19 o 
 -10   5  10        2.44      -23.25     23.25 o 
  -9   5  10       24.46       20.76     19.75 o 
  -8   5  10        0.45       14.96     17.54 o 
  -7   5  10       43.92       83.73     23.07 o 
  -6   5  10       96.58      115.99     20.19 o 
  -5   5  10        5.19       15.60     13.00 o 
  -4   5  10      103.73       98.28     16.10 o 
  -3   5  10      162.47      218.63     17.51 o 
  -2   5  10       78.54       93.99     13.16 o 
  -1   5  10      178.60      239.84     17.37 o 
   0   5  10       45.40       42.67     16.31 o 
   1   5  10       15.74       10.76      9.34 o 
   2   5  10        1.44        3.93     10.17 o 
   3   5  10        3.18        7.38      9.80 o 
   4   5  10       73.40       64.17     13.43 o 
   5   5  10       50.10       53.21     13.80 o 
   6   5  10       36.87       55.87     16.88 o 
   7   5  10       24.24       30.90     25.21 o 
   8   5  10      100.53      109.38     26.61 o 
 -11   6  10        6.05       -4.59     36.61 o 
 -10   6  10        4.75       29.46     27.40 o 
  -9   6  10       18.10        2.40     28.09 o 
  -8   6  10        8.17       27.55     18.66 o 
  -7   6  10        2.69       42.23     18.34 o 
  -6   6  10      171.97      183.16     30.26 o 
  -5   6  10       30.64       49.26     14.27 o 
  -4   6  10      215.08      198.59     19.37 o 
  -3   6  10       83.15       49.59     14.03 o 
  -2   6  10       14.31        6.49      9.90 o 
  -1   6  10       44.72       43.82     11.71 o 
   0   6  10       11.05       39.07     11.15 o 
   1   6  10       18.97        5.82     11.06 o 
   2   6  10       15.51       14.04     10.11 o 
   3   6  10      115.42      148.21     15.25 o 
   4   6  10       78.87       96.57     16.87 o 
   5   6  10       11.84       14.31     12.45 o 
   6   6  10       74.68       68.40     15.37 o 
   7   6  10      140.25      124.78     26.88 o 
   8   6  10        8.57       40.10     23.80 o 
 -11   7  10        9.04        8.55     37.12 o 
 -10   7  10        0.30        8.04     39.16 o 
  -9   7  10        4.16       -4.71     23.50 o 
  -8   7  10       71.21      101.88     21.83 o 
  -7   7  10        0.00       20.55     16.95 o 
  -6   7  10       10.42       16.25     16.07 o 
  -5   7  10      254.62      288.36     22.53 o 
  -4   7  10        9.84        0.95     12.26 o 
  -3   7  10       65.51       85.51     13.11 o 
  -2   7  10       65.88       41.55     11.65 o 
  -1   7  10      271.52      320.87     19.52 o 
   0   7  10      446.32      418.58     21.65 o 
   1   7  10        0.50       -4.04      9.00 o 
   2   7  10       76.90      105.78     13.58 o 
   3   7  10       93.90       83.58     13.44 o 
   4   7  10       98.26       87.72     14.41 o 
   5   7  10      205.00      235.51     19.20 o 
   6   7  10        0.02       17.90     12.92 o 
   7   7  10       33.53       43.16     21.78 o 
   8   7  10        0.26      -19.89     19.89 o 
 -10   8  10      156.07      236.37     57.40 o 
  -9   8  10        2.99        8.23     25.34 o 
  -8   8  10        2.93       19.29     17.50 o 
  -7   8  10       28.07       54.17     19.82 o 
  -6   8  10       27.97       29.54     16.88 o 
  -5   8  10      297.94      343.87     23.83 o 
  -4   8  10       14.22       12.12     11.58 o 
  -3   8  10        1.54        7.80     10.04 o 
  -2   8  10       39.87       45.49     11.94 o 
  -1   8  10      885.94      850.36     31.60 o 
   0   8  10      316.70      318.78     19.73 o 
   1   8  10       75.71       64.03     13.05 o 
   2   8  10       41.16       63.32     12.02 o 
   3   8  10      137.75      138.66     15.34 o 
   4   8  10      286.15      277.68     19.76 o 
   5   8  10       88.10       99.44     15.37 o 
   6   8  10        0.68       22.32     14.31 o 
   7   8  10       33.79       50.28     23.04 o 
   8   8  10        2.67       -0.85     20.70 o 
 -10   9  10       28.26        2.17     37.63 o 
  -9   9  10      134.68       82.24     30.46 o 
  -8   9  10      113.58      115.68     23.28 o 
  -7   9  10      149.82      127.99     23.11 o 
  -6   9  10      499.04      488.12     32.67 o 
  -5   9  10       15.28       14.92     26.40 o 
  -4   9  10       35.04       56.94     12.63 o 
  -3   9  10       11.45       -4.97      9.52 o 
  -2   9  10        0.51        7.02     10.08 o 
  -1   9  10       69.09       81.04     13.22 o 
   0   9  10      101.26      117.16     19.27 o 
   1   9  10       35.92       34.29     11.66 o 
   2   9  10       26.37       44.95     11.69 o 
   3   9  10      156.30      120.58     14.90 o 
   4   9  10       19.34       53.87     13.19 o 
   5   9  10       10.63       18.75     12.36 o 
   6   9  10        0.22      -14.61     14.61 o 
   7   9  10       14.59       -7.97     19.84 o 
   8   9  10       53.91      119.91     49.24 o 
 -10  10  10      642.66      655.78     80.23 o 
  -9  10  10        1.79       34.68     27.68 o 
  -8  10  10        0.97        3.90     25.89 o 
  -7  10  10       78.38       61.38     23.96 o 
  -6  10  10      326.43      282.65     32.51 o 
  -5  10  10       31.74       -6.87     14.12 o 
  -4  10  10       33.05       60.62     12.30 o 
  -3  10  10        1.86       -3.74      9.72 o 
  -2  10  10      103.71      151.85     18.42 o 
  -1  10  10     1239.23     1160.80     35.19 o 
   0  10  10       19.11       35.31     11.26 o 
   1  10  10      158.62      151.02     16.56 o 
   2  10  10      359.60      386.02     20.67 o 
   3  10  10     1126.93     1104.59     33.09 o 
   4  10  10        3.91       17.60     12.17 o 
   5  10  10       66.06       72.17     14.64 o 
   6  10  10       35.64       55.96     18.42 o 
   7  10  10       67.75       94.32     24.31 o 
 -10  11  10        7.90       18.62     39.80 o 
  -9  11  10       10.74       12.25     35.97 o 
  -8  11  10        1.55       13.44     45.99 o 
  -7  11  10       35.99       18.50     20.50 o 
  -6  11  10        8.26        9.90     15.67 o 
  -5  11  10       10.67       -8.89     14.46 o 
  -4  11  10        5.38       14.23     11.93 o 
  -3  11  10        0.26        0.40     10.71 o 
  -2  11  10        3.26        0.59     10.56 o 
  -1  11  10      139.96      147.58     15.94 o 
   0  11  10       22.36       16.75     11.55 o 
   1  11  10        2.31       19.41     16.42 o 
   2  11  10       50.67       40.85     12.60 o 
   3  11  10        4.37       17.38     17.55 o 
   4  11  10      478.93      401.22     27.60 o 
   5  11  10       54.68       39.73     18.62 o 
   6  11  10       53.44       58.21     18.89 o 
   7  11  10        0.51       10.93     24.49 o 
 -10  12  10     1260.53     1311.69    108.68 o 
  -9  12  10       30.08       35.84     39.93 o 
  -8  12  10        0.21       -3.61     23.22 o 
  -7  12  10       12.14       34.37     22.90 o 
  -6  12  10       35.40       11.03     19.23 o 
  -5  12  10      165.26      150.48     18.31 o 
  -4  12  10       10.66        6.68     12.21 o 
  -3  12  10       20.98       13.85     13.05 o 
  -2  12  10        0.16        5.89     10.68 o 
  -1  12  10      573.05      544.48     25.35 o 
   0  12  10       17.55       20.70     11.82 o 
   1  12  10       20.02       28.57     11.90 o 
   2  12  10       11.32       15.21     12.82 o 
   3  12  10      491.51      538.75     24.62 o 
   4  12  10      206.52      208.10     19.35 o 
   5  12  10        1.08        7.06     13.31 o 
   6  12  10       11.13       11.57     15.92 o 
   7  12  10        6.26       17.05     21.33 o 
 -10  13  10       68.35       73.98     43.88 o 
  -9  13  10       10.61       48.86     41.97 o 
  -8  13  10        1.80       27.24     24.53 o 
  -7  13  10        0.50        1.87     21.81 o 
  -6  13  10        0.19       -6.71     15.03 o 
  -5  13  10        0.58       19.73     12.89 o 
  -4  13  10       95.33       91.45     16.06 o 
  -3  13  10       83.79       83.21     15.21 o 
  -2  13  10        0.00       -3.48     10.17 o 
  -1  13  10       21.97       12.03     11.61 o 
   0  13  10        2.12        0.43     10.53 o 
   1  13  10      150.81      159.65     20.12 o 
   2  13  10      144.09      135.80     16.39 o 
   3  13  10        0.02       21.27     11.47 o 
   4  13  10      274.54      225.82     21.95 o 
   5  13  10        0.35       -0.10     13.89 o 
   6  13  10       32.74       52.79     18.52 o 
   7  13  10        6.01       21.02     20.41 o 
  -9  14  10       87.43      102.94     44.77 o 
  -8  14  10        7.17       26.02     37.25 o 
  -7  14  10        5.57       -3.04     20.98 o 
  -6  14  10       69.51       76.37     41.14 o 
  -5  14  10       28.50       34.63     13.82 o 
  -4  14  10       33.80       37.04     13.84 o 
  -3  14  10        2.69        8.15     12.16 o 
  -2  14  10        4.35        7.81     12.14 o 
  -1  14  10       58.31       62.35     13.85 o 
   0  14  10        4.45        7.99     10.81 o 
   1  14  10        1.60        6.20     11.31 o 
   2  14  10       51.05       51.59     14.16 o 
   3  14  10      562.19      527.45     26.85 o 
   4  14  10       36.63       25.03     14.30 o 
   5  14  10      153.09      137.32     19.54 o 
   6  14  10        0.28        5.48     14.56 o 
   7  14  10       10.16       23.64     21.43 o 
  -9  15  10       16.86       -2.81     39.16 o 
  -8  15  10       41.30       32.53     36.23 o 
  -7  15  10        0.22       -2.20     21.91 o 
  -6  15  10       16.96       12.49     15.94 o 
  -5  15  10        0.01       14.21     13.25 o 
  -4  15  10       37.80       18.18     13.48 o 
  -3  15  10       48.76       49.29     14.61 o 
  -2  15  10      139.28      168.26     19.38 o 
  -1  15  10      299.35      325.16     27.37 o 
   0  15  10        0.08       15.71     11.40 o 
   1  15  10      122.27      134.67     16.89 o 
   2  15  10       35.87       43.13     13.99 o 
   3  15  10       54.94       74.74     17.15 o 
   4  15  10        0.00       11.46     13.18 o 
   5  15  10        0.47       13.17     14.49 o 
   6  15  10       52.17       57.18     24.87 o 
  -9  16  10       12.37       -5.36     35.84 o 
  -8  16  10       17.99      -14.29     35.72 o 
  -7  16  10       14.64       10.97     22.13 o 
  -6  16  10       19.30       30.87     17.24 o 
  -5  16  10        3.15        8.67     20.08 o 
  -4  16  10      456.22      386.24     25.98 o 
  -3  16  10       31.90       24.80     13.94 o 
  -2  16  10       89.54       81.86     15.78 o 
  -1  16  10      188.64      178.04     19.82 o 
   0  16  10        0.06      -12.02     12.02 o 
   1  16  10        5.56       15.38     12.53 o 
   2  16  10        2.44        5.13     11.59 o 
   3  16  10      329.56      278.35     25.02 o 
   4  16  10      205.44      205.51     23.39 o 
   5  16  10       48.48       53.43     18.09 o 
   6  16  10       11.06       31.73     20.71 o 
  -9  17  10        0.28      -19.64     36.99 o 
  -8  17  10        3.91        6.63     34.70 o 
  -7  17  10        2.80        9.82     35.46 o 
  -6  17  10        2.19        7.53     20.06 o 
  -5  17  10        0.29       18.15     15.48 o 
  -4  17  10       12.89       17.38     13.88 o 
  -3  17  10       30.91       31.20     14.42 o 
  -2  17  10      432.05      429.67     33.09 o 
  -1  17  10       60.48       81.90     16.05 o 
   0  17  10       11.49       32.11     14.20 o 
   1  17  10        6.12       -0.79     12.91 o 
   2  17  10        5.09      -10.00     12.59 o 
   3  17  10        5.01       -1.37     13.95 o 
   4  17  10        0.69       14.81     14.67 o 
   5  17  10       12.51       -1.08     17.15 o 
   6  17  10       97.41       67.95     23.02 o 
  -8  18  10       41.93      -33.29     33.29 o 
  -7  18  10       22.94       46.05     40.44 o 
  -6  18  10       11.45        7.88     17.06 o 
  -5  18  10        2.30        9.63     15.85 o 
  -4  18  10      131.09      111.79     22.36 o 
  -3  18  10      129.67      127.07     18.96 o 
  -2  18  10      599.55      554.22     33.99 o 
  -1  18  10       76.97      105.42     17.74 o 
   0  18  10        0.93        9.24     13.78 o 
   1  18  10      375.18      327.55     22.66 o 
   2  18  10      268.18      268.45     24.36 o 
   3  18  10       11.39       29.49     15.09 o 
   4  18  10      129.77      109.89     20.07 o 
   5  18  10       84.01      119.63     28.58 o 
   6  18  10       20.75       24.61     21.05 o 
  -8  19  10        0.45      -18.50     36.48 o 
  -7  19  10        0.14       18.62     37.50 o 
  -6  19  10       54.10       76.93     26.93 o 
  -5  19  10       22.73       17.84     16.69 o 
  -4  19  10      173.35      171.27     24.90 o 
  -3  19  10       17.42       20.29     16.31 o 
  -2  19  10      102.11       88.81     17.47 o 
  -1  19  10       49.48       31.25     14.85 o 
   0  19  10       73.75       65.31     16.74 o 
   1  19  10      123.71      136.87     36.35 o 
   2  19  10        5.44       25.49     14.76 o 
   3  19  10       53.09       69.94     17.47 o 
   4  19  10      108.49       84.89     23.19 o 
   5  19  10        1.74      -22.13     22.13 o 
  -8  20  10       17.81       46.81     42.99 o 
  -7  20  10        0.59       13.11     27.11 o 
  -6  20  10        2.67       -3.78     21.38 o 
  -5  20  10       44.72       38.47     19.18 o 
  -4  20  10       28.77       28.04     17.61 o 
  -3  20  10     1346.85     1338.08     54.53 o 
  -2  20  10       16.54       25.76     14.18 o 
  -1  20  10       61.49       52.00     15.07 o 
   0  20  10       10.07       27.10     24.52 o 
   1  20  10      251.85      263.47     28.13 o 
   2  20  10       41.59       42.31     22.95 o 
   3  20  10        0.09       -9.36     13.94 o 
   4  20  10       26.60       48.17     24.78 o 
   5  20  10       13.23       38.91     25.17 o 
  -7  21  10        0.23       20.07     24.80 o 
  -6  21  10       16.01       36.99     29.72 o 
  -5  21  10      305.60      285.70     57.59 o 
  -4  21  10      141.31      161.32     25.49 o 
  -3  21  10      160.24      176.31     47.30 o 
  -2  21  10       64.76       53.06     22.49 o 
  -1  21  10        1.61       -8.44     12.83 o 
   0  21  10        2.79        0.13     15.36 o 
   1  21  10       56.83       79.58     24.20 o 
   2  21  10       16.01       33.63     17.52 o 
   3  21  10       48.82      119.24     23.60 o 
   4  21  10       84.96       65.06     26.84 o 
  -7  22  10        8.30       30.35     25.77 o 
  -6  22  10        0.83       16.42     24.33 o 
  -5  22  10       18.88       46.53     26.02 o 
  -4  22  10      152.67      198.36     34.80 o 
  -3  22  10      581.93      454.28     56.24 o 
  -2  22  10       42.81       30.09     17.49 o 
  -1  22  10        7.75        5.96     15.20 o 
   0  22  10        5.13       57.05     19.17 o 
   1  22  10      311.82      368.48     32.78 o 
   2  22  10       39.25       26.29     18.25 o 
   3  22  10       11.39       38.00     22.94 o 
   4  22  10       16.49        4.10     22.41 o 
  -6  23  10       11.98       14.06     24.75 o 
  -5  23  10       42.89       68.40     27.22 o 
  -4  23  10       15.32       68.28     26.12 o 
  -3  23  10        2.21       -0.87     21.72 o 
  -2  23  10       85.42      114.68     33.26 o 
  -1  23  10        8.56       18.67     45.67 o 
   0  23  10        0.54       21.95     17.41 o 
   1  23  10        4.70       12.60     16.72 o 
   2  23  10       31.93        7.42     22.85 o 
   3  23  10       70.23      112.55     30.80 o 
  -6  24  10       14.22       29.88     26.60 o 
  -5  24  10       62.36       68.22     53.51 o 
  -4  24  10       83.28       74.63     28.42 o 
  -3  24  10      663.51      618.71    103.00 o 
  -2  24  10       10.53       29.08     32.78 o 
  -1  24  10        0.05        9.06     20.75 o 
   0  24  10      223.67      271.29     39.62 o 
   1  24  10      139.52      106.47     27.07 o 
   2  24  10        5.46       33.42     24.71 o 
   3  24  10       21.46       35.84     23.41 o 
  -5  25  10       11.13      -14.54     23.65 o 
  -4  25  10        0.39       46.87     25.65 o 
  -3  25  10        1.97       -7.39     25.07 o 
  -2  25  10       28.71       18.75     33.04 o 
  -1  25  10       52.04       81.26     37.76 o 
   0  25  10       53.55       87.00     27.11 o 
   1  25  10        3.26       42.17     24.29 o 
   2  25  10       56.81       54.26     61.16 o 
  -4  26  10       20.91       12.49     23.90 o 
  -3  26  10       28.50       28.57     36.35 o 
  -2  26  10       39.05       79.47     39.93 o 
  -1  26  10        0.15       -9.69     30.49 o 
   0  26  10       33.39       43.24     32.78 o 
   1  26  10       54.55       57.66     32.02 o 
  -2  27  10       18.09       44.39     35.46 o 
  -1  27  10        3.33       -1.15     27.17 o 
   0  27  10       50.68       33.17     32.27 o 
  -9   0  11       75.44       64.03     40.31 o 
  -7   0  11        0.33        2.41     20.81 o 
  -5   0  11      254.32      226.11     30.99 o 
  -3   0  11      125.25      151.42     27.68 o 
  -1   0  11       54.28       48.07     20.04 o 
   1   0  11      590.57      590.17     43.07 o 
   3   0  11        8.80       49.74     17.89 o 
   5   0  11      240.02      239.29     29.31 o 
   7   0  11       39.80       43.45     29.40 o 
 -10   1  11       12.72       15.76     27.01 o 
  -9   1  11        1.16      -19.70     26.40 o 
  -8   1  11       12.11        7.78     17.38 o 
  -7   1  11       22.93        4.91     15.03 o 
  -6   1  11        0.06       28.67     14.74 o 
  -5   1  11      501.20      536.45     32.09 o 
  -4   1  11      262.03      250.35     31.78 o 
  -3   1  11        7.68       43.70     14.61 o 
  -2   1  11        0.17      -10.96     10.96 o 
  -1   1  11       65.84       82.13     15.62 o 
   0   1  11       69.28       59.46     17.16 o 
   1   1  11      440.04      452.95     27.56 o 
   2   1  11       86.35       73.48     15.19 o 
   3   1  11       21.71       32.71     12.00 o 
   4   1  11       34.07       18.94     12.05 o 
   5   1  11      548.93      582.90     33.24 o 
   6   1  11        2.29       35.66     16.82 o 
   7   1  11       12.98       44.48     30.07 o 
 -10   2  11       12.74        3.85     25.55 o 
  -9   2  11       52.15       69.39     22.21 o 
  -8   2  11       18.64       29.31     19.38 o 
  -7   2  11       28.19       -4.29     13.95 o 
  -6   2  11      118.18      188.34     32.39 o 
  -5   2  11       39.29       30.27     16.68 o 
  -4   2  11       10.27       40.26     14.62 o 
  -3   2  11      500.98      458.63     27.76 o 
  -2   2  11       33.27       46.54     15.36 o 
  -1   2  11        7.36        9.56     12.08 o 
   0   2  11       88.10       73.45     17.44 o 
   1   2  11       80.47       65.14     12.05 o 
   2   2  11       58.68       47.90     12.33 o 
   3   2  11       11.54        6.87     11.26 o 
   4   2  11       40.24       29.13     12.36 o 
   5   2  11       72.16       53.23     16.19 o 
   6   2  11      109.63      112.20     21.81 o 
   7   2  11        9.13       24.80     23.66 o 
 -10   3  11      101.13      137.44     34.05 o 
  -9   3  11        6.77       -5.23     26.01 o 
  -8   3  11      154.12      137.59     24.86 o 
  -7   3  11        9.85       23.75     15.32 o 
  -6   3  11       19.10       35.72     15.02 o 
  -5   3  11       76.88       59.47     31.37 o 
  -4   3  11      284.02      352.50     25.07 o 
  -3   3  11      425.01      484.30     34.14 o 
  -2   3  11       25.74       13.07     12.96 o 
  -1   3  11       25.12       28.95     11.48 o 
   0   3  11      250.88      265.40     19.25 o 
   1   3  11      545.67      551.03     23.44 o 
   2   3  11       57.52       69.17     12.91 o 
   3   3  11       25.07        2.04     11.15 o 
   4   3  11        3.60       -6.98     11.07 o 
   5   3  11       50.90       52.80     14.02 o 
   6   3  11        7.84        3.51     22.98 o 
   7   3  11        1.17       27.75     17.92 o 
 -10   4  11        0.55       38.73     62.44 o 
  -9   4  11       10.92       -2.46     18.67 o 
  -8   4  11        0.70        6.58     19.06 o 
  -7   4  11        7.21       -7.97     16.71 o 
  -6   4  11       13.04       39.08     22.79 o 
  -5   4  11       14.98       20.17     14.27 o 
  -4   4  11        4.55       19.80     17.86 o 
  -3   4  11      407.92      387.68     27.60 o 
  -2   4  11      103.74       78.22     17.38 o 
  -1   4  11       44.61       25.45     11.98 o 
   0   4  11      241.92      227.24     18.49 o 
   1   4  11      262.90      236.57     19.85 o 
   2   4  11        0.02       13.81     10.95 o 
   3   4  11       56.32       32.93     12.30 o 
   4   4  11        0.29        4.48     11.32 o 
   5   4  11        0.01       25.17     13.24 o 
   6   4  11        0.01      -12.18     17.53 o 
   7   4  11       32.55       75.65     20.57 o 
 -10   5  11       69.10       58.93     44.01 o 
  -9   5  11       10.29        2.45     22.25 o 
  -8   5  11       15.25       10.88     18.77 o 
  -7   5  11        5.76      -15.84     16.81 o 
  -6   5  11       57.89       12.52     15.17 o 
  -5   5  11        6.12       21.66     13.87 o 
  -4   5  11       15.16        0.13     12.40 o 
  -3   5  11      142.14      133.22     19.62 o 
  -2   5  11      426.84      418.94     34.14 o 
  -1   5  11       62.59       67.05     14.43 o 
   0   5  11       30.34       46.76     12.49 o 
   1   5  11        5.75       37.73     12.22 o 
   2   5  11       69.03       78.17     13.35 o 
   3   5  11        1.24       21.08     11.72 o 
   4   5  11      440.69      445.42     24.22 o 
   5   5  11      141.01      150.34     23.37 o 
   6   5  11        0.45       14.41     16.81 o 
   7   5  11       75.42      109.23     22.52 o 
 -10   6  11        2.62        7.40     39.03 o 
  -9   6  11       24.86       23.51     20.87 o 
  -8   6  11        0.24       12.56     17.98 o 
  -7   6  11        0.61        5.96     16.78 o 
  -6   6  11        0.25       -6.10     15.34 o 
  -5   6  11       66.92       69.03     16.73 o 
  -4   6  11       46.89       18.12     13.14 o 
  -3   6  11      123.37      146.96     19.11 o 
  -2   6  11      216.25      310.78     21.50 o 
  -1   6  11       50.69       46.70     13.11 o 
   0   6  11      123.42      142.11     17.06 o 
   1   6  11      102.57       91.07     25.38 o 
   2   6  11        6.60        9.66     10.72 o 
   3   6  11       22.98       42.32     12.47 o 
   4   6  11       75.95       75.87     14.78 o 
   5   6  11      110.16      150.78     17.83 o 
   6   6  11       37.04       44.92     22.00 o 
   7   6  11       17.47       45.84     34.08 o 
 -10   7  11      141.67       91.97     46.56 o 
  -9   7  11       42.52       -2.55     36.48 o 
  -8   7  11       10.87       18.12     18.05 o 
  -7   7  11        6.59       45.52     19.56 o 
  -6   7  11      250.49      200.88     25.73 o 
  -5   7  11      379.32      372.84     25.99 o 
  -4   7  11       80.80      121.28     17.96 o 
  -3   7  11      263.91      255.08     22.55 o 
  -2   7  11       68.76       72.04     14.05 o 
  -1   7  11      120.68      136.90     15.97 o 
   0   7  11        4.12        3.69     10.80 o 
   1   7  11        0.19       -2.80     11.00 o 
   2   7  11      116.96       97.97     15.61 o 
   3   7  11      189.40      151.35     16.53 o 
   4   7  11      107.23      116.74     15.96 o 
   5   7  11       45.29       65.27     15.03 o 
   6   7  11       14.88       21.98     19.67 o 
   7   7  11       53.11       37.48     23.11 o 
 -10   8  11       19.08       14.92     42.86 o 
  -9   8  11       27.93       35.21     40.56 o 
  -8   8  11        0.55       25.05     19.71 o 
  -7   8  11       22.80        2.56     17.59 o 
  -6   8  11       16.41       54.60     18.79 o 
  -5   8  11        6.60       -4.76     15.14 o 
  -4   8  11        2.48       -2.04     19.22 o 
  -3   8  11        0.38       -2.08     12.62 o 
  -2   8  11      111.61      141.57     16.61 o 
  -1   8  11       35.00       24.85     17.34 o 
   0   8  11       27.15       18.08     11.80 o 
   1   8  11       47.94       56.01     13.34 o 
   2   8  11        0.86       23.61     12.23 o 
   3   8  11        4.46       19.18     11.83 o 
   4   8  11       18.35       31.81     12.93 o 
   5   8  11       42.55       81.23     16.86 o 
   6   8  11        0.00      -20.20     27.01 o 
   7   8  11        8.51       -7.40     20.92 o 
 -10   9  11      215.50      273.49     62.63 o 
  -9   9  11       92.63       81.77     47.32 o 
  -8   9  11       13.38        6.43     37.63 o 
  -7   9  11       21.57       26.52     18.00 o 
  -6   9  11      575.60      579.82     36.89 o 
  -5   9  11       27.35       21.04     17.09 o 
  -4   9  11        2.80        2.39     14.56 o 
  -3   9  11       43.94       36.94     15.44 o 
  -2   9  11      206.67      183.44     18.56 o 
  -1   9  11       76.31       63.70     13.60 o 
   0   9  11       96.36       93.49     15.03 o 
   1   9  11        3.90        5.87     11.34 o 
   2   9  11       95.64      106.77     16.77 o 
   3   9  11      930.44      909.05     31.47 o 
   4   9  11        2.57       10.89     12.06 o 
   5   9  11        0.43       22.34     14.09 o 
   6   9  11        0.05        4.70     28.62 o 
  -9  10  11        0.02       17.35     38.91 o 
  -8  10  11       38.73       44.33     26.08 o 
  -7  10  11       10.85       11.24     17.84 o 
  -6  10  11        0.37        3.31     16.69 o 
  -5  10  11       52.46       73.80     19.49 o 
  -4  10  11       12.19       25.89     17.10 o 
  -3  10  11        2.17      -10.31     11.46 o 
  -2  10  11      151.03      188.49     18.07 o 
  -1  10  11      216.55      223.88     18.93 o 
   0  10  11      108.32      105.86     21.86 o 
   1  10  11        5.58       15.34     11.30 o 
   2  10  11       99.77      101.84     16.41 o 
   3  10  11      171.89      207.02     20.07 o 
   4  10  11        1.41       14.29     13.73 o 
   5  10  11      181.52      164.11     23.32 o 
   6  10  11        1.09       -8.06     19.93 o 
  -9  11  11       17.86        1.02     40.44 o 
  -8  11  11       34.62       69.26     41.33 o 
  -7  11  11      371.36      369.78     32.04 o 
  -6  11  11       63.78       53.06     20.20 o 
  -5  11  11        8.24       49.01     33.83 o 
  -4  11  11       20.24       13.78     17.24 o 
  -3  11  11        0.38        7.14     12.87 o 
  -2  11  11      304.44      280.61     20.50 o 
  -1  11  11       87.61       72.44     17.24 o 
   0  11  11       47.20       49.20     13.57 o 
   1  11  11        4.72        2.56     11.11 o 
   2  11  11       29.35       30.10     12.81 o 
   3  11  11     1313.65     1177.36     39.39 o 
   4  11  11        8.35       23.86     12.92 o 
   5  11  11       70.99       91.70     19.68 o 
   6  11  11       13.77       38.62     21.24 o 
  -9  12  11       26.43       11.48     41.33 o 
  -8  12  11       13.85       74.11     39.03 o 
  -7  12  11       30.44       -8.57     20.22 o 
  -6  12  11       41.11       49.32     19.92 o 
  -5  12  11       98.08      135.90     23.18 o 
  -4  12  11       35.30       33.27     14.40 o 
  -3  12  11       10.24       14.72     12.82 o 
  -2  12  11        7.91        9.63     11.53 o 
  -1  12  11       74.68       86.27     17.85 o 
   0  12  11        1.05        8.60     11.45 o 
   1  12  11        4.38        8.85     12.05 o 
   2  12  11        8.47       -2.10     12.22 o 
   3  12  11      527.99      494.98     28.76 o 
   4  12  11        0.32      -12.57     12.57 o 
   5  12  11        2.20       22.17     19.48 o 
   6  12  11        3.03        4.04     22.39 o 
  -9  13  11        7.43      -28.57     40.05 o 
  -8  13  11       39.42        4.08     37.50 o 
  -7  13  11        0.21       -7.02     33.80 o 
  -6  13  11      228.52      122.52     23.44 o 
  -5  13  11        0.35       -5.81     16.11 o 
  -4  13  11        2.74       23.32     14.17 o 
  -3  13  11       13.17       -5.83     12.65 o 
  -2  13  11       38.15       13.40     13.15 o 
  -1  13  11       62.03       68.15     14.36 o 
   0  13  11       13.57       19.93     12.24 o 
   1  13  11        0.10        0.95     11.32 o 
   2  13  11        6.19       -8.21     11.54 o 
   3  13  11      903.97      887.36     38.80 o 
   4  13  11        4.52        6.52     14.96 o 
   5  13  11        5.31       -3.43     18.49 o 
   6  13  11        2.76        0.85     19.88 o 
  -9  14  11        2.03        8.55     42.22 o 
  -8  14  11        5.80        0.51     40.82 o 
  -7  14  11       19.18        5.49     34.70 o 
  -6  14  11       54.34       35.24     23.32 o 
  -5  14  11        0.39       -6.51     15.01 o 
  -4  14  11      141.39      142.53     19.63 o 
  -3  14  11        6.40       25.76     14.35 o 
  -2  14  11       13.15       15.56     13.36 o 
  -1  14  11      141.98      151.29     17.58 o 
   0  14  11       32.43       40.79     13.77 o 
   1  14  11        0.06       13.80     12.50 o 
   2  14  11      224.77      231.93     20.94 o 
   3  14  11      355.18      312.93     26.77 o 
   4  14  11      130.85      174.70     25.77 o 
   5  14  11        1.74        5.53     18.06 o 
   6  14  11        0.70       38.32     22.38 o 
  -8  15  11        8.13       63.52     43.12 o 
  -7  15  11       30.77      -27.94     34.70 o 
  -6  15  11        1.58       24.24     36.74 o 
  -5  15  11       54.33       64.20     20.11 o 
  -4  15  11       18.41       37.28     14.49 o 
  -3  15  11       48.09       20.87     13.98 o 
  -2  15  11       12.77        9.64     13.65 o 
  -1  15  11        3.44       17.98     14.49 o 
   0  15  11        1.16       23.80     13.10 o 
   1  15  11       66.06       62.55     14.68 o 
   2  15  11      214.33      203.11     20.23 o 
   3  15  11      161.68      159.40     21.55 o 
   4  15  11        0.57        8.81     24.29 o 
   5  15  11       12.50       17.63     24.18 o 
  -8  16  11       12.98       15.05     39.42 o 
  -7  16  11       30.58       78.32     41.71 o 
  -6  16  11       60.33       22.45     37.50 o 
  -5  16  11        7.53      -10.37     14.97 o 
  -4  16  11        0.46        1.42     13.60 o 
  -3  16  11        1.64       18.41     14.26 o 
  -2  16  11       63.11       50.09     16.07 o 
  -1  16  11        2.25       -5.99     12.72 o 
   0  16  11       65.65       70.97     16.68 o 
   1  16  11       41.07       60.84     15.00 o 
   2  16  11       91.89       81.68     18.49 o 
   3  16  11       48.85       56.19     18.78 o 
   4  16  11       12.49        6.15     16.33 o 
   5  16  11        7.59       47.88     25.50 o 
  -8  17  11       23.51       25.77     39.16 o 
  -7  17  11        0.21       57.27     45.79 o 
  -6  17  11        5.02      -10.97     31.89 o 
  -5  17  11       16.39       -1.85     19.26 o 
  -4  17  11      113.29      137.39     21.23 o 
  -3  17  11      118.21      143.05     20.08 o 
  -2  17  11      369.61      348.83     37.30 o 
  -1  17  11        9.89        4.16     16.46 o 
   0  17  11       65.48       54.46     15.81 o 
   1  17  11      583.54      679.91     31.10 o 
   2  17  11      239.87      246.19     33.03 o 
   3  17  11       18.85       26.91     16.24 o 
   4  17  11        0.02       35.05     23.07 o 
   5  17  11       24.92       15.76     27.17 o 
  -7  18  11        1.88       -6.89     36.99 o 
  -6  18  11       26.67       45.79     43.88 o 
  -5  18  11       18.68       22.80     20.84 o 
  -4  18  11      239.56      333.10     38.52 o 
  -3  18  11        0.76       23.83     16.84 o 
  -2  18  11        1.59        8.28     13.92 o 
  -1  18  11        0.53        3.05     13.70 o 
   0  18  11        0.58       26.44     15.00 o 
   1  18  11        0.01       40.61     18.36 o 
   2  18  11       19.49       24.88     23.38 o 
   3  18  11        5.91       23.71     16.53 o 
   4  18  11       40.46       -0.35     20.43 o 
  -7  19  11        0.07      -11.61     37.37 o 
  -6  19  11        1.95       -0.51     37.12 o 
  -5  19  11       46.72       34.39     31.32 o 
  -4  19  11     1685.78     1558.54     74.53 o 
  -3  19  11      279.85      236.79     27.93 o 
  -2  19  11        3.84       10.92     15.06 o 
  -1  19  11        0.21       32.61     15.36 o 
   0  19  11        0.29       21.00     14.74 o 
   1  19  11        0.06       37.04     20.49 o 
   2  19  11        3.54       22.48     17.24 o 
   3  19  11        0.07       40.92     23.84 o 
   4  19  11        2.44       24.51     22.75 o 
  -6  20  11        5.78       24.49     37.37 o 
  -5  20  11      145.91       68.63     47.52 o 
  -4  20  11      116.50      178.94     32.85 o 
  -3  20  11        0.00      -16.14     20.31 o 
  -2  20  11       11.96       13.32     15.78 o 
  -1  20  11        0.57       14.01     23.92 o 
   0  20  11        0.44       15.71     16.63 o 
   1  20  11        4.64       21.09     17.44 o 
   2  20  11       70.10       36.62     53.06 o 
   3  20  11       33.03       79.98     25.90 o 
  -6  21  11        0.01       -9.16     22.14 o 
  -5  21  11        0.03        9.28     35.78 o 
  -4  21  11      721.93      688.34    146.82 o 
  -3  21  11      384.69      435.37     43.99 o 
  -2  21  11        4.08      -11.52     20.55 o 
  -1  21  11       18.79       38.61     19.07 o 
   0  21  11        6.93       -9.94     16.38 o 
   1  21  11        4.28       56.40     24.64 o 
   2  21  11       45.92       91.93     30.23 o 
   3  21  11       10.89      -18.52     33.36 o 
  -5  22  11       46.94       26.86     25.10 o 
  -4  22  11        0.00       22.18     39.48 o 
  -3  22  11        0.07       35.72     23.58 o 
  -2  22  11       51.10       34.16     25.69 o 
  -1  22  11       11.42       36.93     23.10 o 
   0  22  11       45.56       47.58     23.45 o 
   1  22  11       22.57       22.80     22.12 o 
   2  22  11        0.77       18.27     22.95 o 
  -5  23  11      107.81       94.36     40.76 o 
  -4  23  11      983.05      928.17     63.22 o 
  -3  23  11        2.42       -3.73     21.51 o 
  -2  23  11       35.49       47.32     25.43 o 
  -1  23  11        6.18       29.08     29.21 o 
   0  23  11       12.30       44.58     23.45 o 
   1  23  11       14.29       30.17     21.69 o 
   2  23  11       13.58       23.09     33.93 o 
  -4  24  11      118.90       97.46     41.71 o 
  -3  24  11      142.14      210.99     36.30 o 
  -2  24  11        7.87      -27.94     27.94 o 
  -1  24  11       39.48       74.11     39.54 o 
   0  24  11       28.57       48.61     24.35 o 
  -8   0  12       28.93       28.83     36.74 o 
  -6   0  12      140.19      150.45     37.76 o 
  -4   0  12     3470.56     3324.88    117.60 o 
  -2   0  12       17.81        8.05     19.12 o 
   0   0  12       90.20       70.09     23.50 o 
   2   0  12      194.12      165.77     40.85 o 
   4   0  12        0.55       -8.36     21.14 o 
   6   0  12       53.04      143.76     49.49 o 
  -9   1  12        0.00        0.02     24.10 o 
  -8   1  12       56.96       48.54     21.15 o 
  -7   1  12        7.87       12.23     15.45 o 
  -6   1  12        2.31       24.45     16.24 o 
  -5   1  12      142.27      144.85     21.28 o 
  -4   1  12     1930.33     2010.55    103.07 o 
  -3   1  12      198.76      157.87     20.60 o 
  -2   1  12       24.21       21.84     14.14 o 
  -1   1  12        4.68       -0.22     12.88 o 
   0   1  12       18.79       40.71     15.55 o 
   1   1  12       13.44       15.35     12.37 o 
   2   1  12       20.87       21.43     12.06 o 
   3   1  12       14.31       20.20     12.23 o 
   4   1  12       12.83       15.37     15.85 o 
   5   1  12      127.65      147.08     23.02 o 
   6   1  12       40.92      162.37     24.13 o 
  -9   2  12        7.95       11.65     26.74 o 
  -8   2  12       90.09      107.57     24.01 o 
  -7   2  12        7.55       14.13     15.62 o 
  -6   2  12       39.15       82.54     18.86 o 
  -5   2  12      426.64      521.32     35.81 o 
  -4   2  12     1623.57     1620.79     52.71 o 
  -3   2  12        8.58       36.79     15.77 o 
  -2   2  12       63.58       52.32     15.90 o 
  -1   2  12        1.92       -5.96     13.06 o 
   0   2  12      182.58      166.56     21.17 o 
   1   2  12       49.85       53.85     19.36 o 
   2   2  12       24.66       40.22     12.36 o 
   3   2  12        0.10        8.03     11.21 o 
   4   2  12       71.71       40.61     18.36 o 
   5   2  12        7.16       23.17     17.52 o 
   6   2  12      121.71      143.99     23.33 o 
  -9   3  12        1.84       18.89     27.24 o 
  -8   3  12        1.53       -5.56     19.28 o 
  -7   3  12        8.64       11.87     18.17 o 
  -6   3  12        5.56       31.93     15.88 o 
  -5   3  12      224.09      224.59     32.18 o 
  -4   3  12      249.48      313.42     36.23 o 
  -3   3  12      125.94      172.23     21.39 o 
  -2   3  12       80.18      102.43     18.25 o 
  -1   3  12       33.78       51.00     16.77 o 
   0   3  12       95.35       78.50     18.06 o 
   1   3  12      144.24      191.36     18.99 o 
   2   3  12        8.07       21.07     12.88 o 
   3   3  12       52.73       26.41     14.40 o 
   4   3  12        0.56        4.16     14.93 o 
   5   3  12       60.33       53.21     18.51 o 
   6   3  12      442.10      551.12     50.01 o 
  -9   4  12       23.89       47.43     28.11 o 
  -8   4  12        1.28        5.72     20.11 o 
  -7   4  12        4.76        0.26     17.92 o 
  -6   4  12       10.92       29.59     16.29 o 
  -5   4  12       74.65       75.54     18.00 o 
  -4   4  12      461.50      468.51     29.44 o 
  -3   4  12      623.47      618.77     48.04 o 
  -2   4  12        0.35      -16.57     16.57 o 
  -1   4  12        0.77        1.01     13.16 o 
   0   4  12      286.80      341.23     24.07 o 
   1   4  12      461.59      405.08     30.73 o 
   2   4  12       70.80       73.65     16.20 o 
   3   4  12       39.83       35.29     12.89 o 
   4   4  12       40.71       46.60     20.41 o 
   5   4  12       51.40       63.05     19.19 o 
   6   4  12       24.26       61.09     18.68 o 
  -9   5  12       48.99       48.69     29.56 o 
  -8   5  12        9.10       32.30     26.03 o 
  -7   5  12       15.14       -5.06     23.04 o 
  -6   5  12        1.31       21.79     18.71 o 
  -5   5  12       44.74       64.14     18.48 o 
  -4   5  12       27.50       28.20     16.16 o 
  -3   5  12        0.09        4.48     15.02 o 
  -2   5  12       14.93        2.12     13.78 o 
  -1   5  12       31.00       38.24     15.30 o 
   0   5  12      152.10      137.31     16.79 o 
   1   5  12      177.63      190.36     18.98 o 
   2   5  12       77.10      109.06     16.98 o 
   3   5  12      133.74      113.52     16.07 o 
   4   5  12        9.65        8.78     15.51 o 
   5   5  12       10.64       12.17     16.54 o 
   6   5  12      126.97      151.29     26.81 o 
  -9   6  12        2.92       44.18     29.16 o 
  -8   6  12        6.26       -2.07     24.18 o 
  -7   6  12        2.51       22.90     19.52 o 
  -6   6  12       19.46       19.38     19.03 o 
  -5   6  12        7.89       28.27     20.27 o 
  -4   6  12       61.87       35.35     15.77 o 
  -3   6  12       46.62       52.92     16.84 o 
  -2   6  12      123.82       97.95     22.82 o 
  -1   6  12        8.00       38.57     15.54 o 
   0   6  12        0.00       15.43     12.14 o 
   1   6  12      179.77      210.10     20.06 o 
   2   6  12      313.76      319.59     26.44 o 
   3   6  12      782.33      855.49     35.24 o 
   4   6  12      128.14       73.22     19.02 o 
   5   6  12      139.35      167.46     24.02 o 
   6   6  12       41.13       37.26     20.36 o 
  -9   7  12        0.98       20.28     40.69 o 
  -8   7  12       15.71       33.16     44.58 o 
  -7   7  12       46.60       65.65     40.55 o 
  -6   7  12       16.74       15.18     18.26 o 
  -5   7  12       54.07       99.06     22.47 o 
  -4   7  12        6.58       12.71     14.48 o 
  -3   7  12        7.14       -0.35     14.34 o 
  -2   7  12      118.15       75.81     17.49 o 
  -1   7  12       45.83       45.93     13.33 o 
   0   7  12        6.90       23.98     12.80 o 
   1   7  12      114.42      137.28     17.13 o 
   2   7  12        1.66       -2.98     12.08 o 
   3   7  12      253.06      227.89     22.28 o 
   4   7  12       44.40       26.12     16.75 o 
   5   7  12       28.23       48.14     18.87 o 
   6   7  12       20.51       12.79     20.88 o 
  -9   8  12       55.84      122.58     50.77 o 
  -8   8  12       15.71       35.32     26.70 o 
  -7   8  12       16.63       11.93     19.21 o 
  -6   8  12       11.26        5.35     17.80 o 
  -5   8  12        0.20       -2.41     16.60 o 
  -4   8  12        1.90       11.51     14.10 o 
  -3   8  12       30.21       48.00     18.68 o 
  -2   8  12      215.05      185.02     22.35 o 
  -1   8  12       11.81        2.01     11.77 o 
   0   8  12        0.11        3.14     11.95 o 
   1   8  12       13.96       29.58     13.07 o 
   2   8  12      228.28      247.58     21.44 o 
   3   8  12      133.83      125.50     21.08 o 
   4   8  12       12.14        0.56     14.98 o 
   5   8  12       95.38       98.16     20.51 o 
  -9   9  12        2.55        7.14     37.76 o 
  -8   9  12        0.01      -23.47     33.29 o 
  -7   9  12        0.07       -5.15     42.73 o 
  -6   9  12      121.37      125.98     38.17 o 
  -5   9  12        2.01       -5.48     17.20 o 
  -4   9  12        0.37        4.33     16.82 o 
  -3   9  12        4.81       -2.11     14.20 o 
  -2   9  12      106.69      103.10     24.36 o 
  -1   9  12       23.68       17.58     13.06 o 
   0   9  12        0.49        4.91     11.89 o 
   1   9  12       24.57       32.37     15.92 o 
   2   9  12       57.06       54.85     14.92 o 
   3   9  12     1464.55     1373.52     55.87 o 
   4   9  12      124.07      129.48     23.77 o 
   5   9  12        6.49       12.63     16.66 o 
  -8  10  12       19.38       -1.15     38.40 o 
  -7  10  12       18.39       21.53     25.39 o 
  -6  10  12       29.66       31.33     19.28 o 
  -5  10  12       72.18       85.82     21.53 o 
  -4  10  12        2.72       -1.80     19.19 o 
  -3  10  12       25.80        8.43     16.76 o 
  -2  10  12      209.57      171.74     21.04 o 
  -1  10  12       49.75       27.31     15.54 o 
   0  10  12        4.28       -2.28     11.76 o 
   1  10  12        0.01       -3.37     12.06 o 
   2  10  12       77.81       40.57     14.67 o 
   3  10  12      230.60      271.46     37.19 o 
   4  10  12       23.63        9.62     16.93 o 
   5  10  12       11.41       34.78     21.00 o 
  -8  11  12       32.53       49.37     46.43 o 
  -7  11  12        0.24       -6.88     23.76 o 
  -6  11  12       51.15       38.57     25.22 o 
  -5  11  12       16.56        1.94     16.19 o 
  -4  11  12        1.11       17.25     18.52 o 
  -3  11  12       24.44       27.78     18.98 o 
  -2  11  12      110.48       75.89     17.35 o 
  -1  11  12        0.15       11.35     12.40 o 
   0  11  12        4.15       19.45     15.45 o 
   1  11  12        0.46        6.20     12.07 o 
   2  11  12        0.09       -0.58     12.54 o 
   3  11  12      448.07      501.88     31.94 o 
   4  11  12      251.78      218.13     29.62 o 
   5  11  12        6.53       33.02     23.99 o 
  -8  12  12      122.75       47.83     44.26 o 
  -7  12  12      179.95      129.35     48.22 o 
  -6  12  12       48.78       48.79     26.41 o 
  -5  12  12       19.61       33.18     27.39 o 
  -4  12  12        1.19        5.44     17.35 o 
  -3  12  12       10.26       34.84     17.33 o 
  -2  12  12      518.10      486.71     30.19 o 
  -1  12  12        0.50        4.21     12.99 o 
   0  12  12       35.90       37.73     13.77 o 
   1  12  12       75.50       85.35     15.88 o 
   2  12  12       32.82       33.24     16.02 o 
   3  12  12      200.53      199.02     25.91 o 
   4  12  12        8.07        5.66     21.38 o 
   5  12  12        1.44        7.04     37.06 o 
  -8  13  12       16.31       48.98     44.77 o 
  -7  13  12        9.83      -31.76     33.17 o 
  -6  13  12      259.64      205.98     42.73 o 
  -5  13  12       25.95        3.78     23.41 o 
  -4  13  12        0.19      -15.19     15.99 o 
  -3  13  12       11.72       48.08     18.92 o 
  -2  13  12      234.85      239.83     47.45 o 
  -1  13  12        0.35       25.90     13.25 o 
   0  13  12       71.70       80.77     18.76 o 
   1  13  12        0.00        2.64     12.55 o 
   2  13  12       31.83       43.09     14.44 o 
   3  13  12       12.67       20.79     17.37 o 
   4  13  12       10.29       13.58     23.37 o 
  -7  14  12       43.76       63.65     44.52 o 
  -6  14  12      267.19      196.19     53.83 o 
  -5  14  12       48.24       72.77     27.52 o 
  -4  14  12        6.59       13.00     16.84 o 
  -3  14  12        5.17       13.78     19.83 o 
  -2  14  12       96.51      131.24     20.26 o 
  -1  14  12       12.06       61.11     17.02 o 
   0  14  12        4.35       19.14     13.45 o 
   1  14  12       60.71       64.39     15.77 o 
   2  14  12        0.09       22.64     16.11 o 
   3  14  12       35.78       40.23     24.19 o 
   4  14  12        3.96      -11.81     21.17 o 
  -7  15  12        0.66        2.81     38.01 o 
  -6  15  12        0.04       -8.80     35.59 o 
  -5  15  12        0.32       33.04     37.50 o 
  -4  15  12       27.38       31.47     38.65 o 
  -3  15  12       41.63       23.16     15.41 o 
  -2  15  12        1.22       33.59     15.50 o 
  -1  15  12       10.35       14.05     15.07 o 
   0  15  12       31.39       35.09     15.92 o 
   1  15  12       54.15       47.32     16.93 o 
   2  15  12       27.27       14.36     15.59 o 
   3  15  12       37.81       56.80     25.13 o 
   4  15  12       59.99      127.43     55.04 o 
  -7  16  12       52.44      104.47     50.13 o 
  -6  16  12       27.03       28.19     41.07 o 
  -5  16  12        1.54       -0.77     35.97 o 
  -4  16  12       39.55       34.65     25.25 o 
  -3  16  12      309.00      266.11     37.56 o 
  -2  16  12        0.32        8.59     17.21 o 
  -1  16  12       61.95       70.66     17.40 o 
   0  16  12        3.25       15.26     22.14 o 
   1  16  12       10.64       41.42     16.52 o 
   2  16  12       60.75       65.84     23.31 o 
   3  16  12       55.71       78.84     39.16 o 
  -6  17  12        2.24        5.23     35.84 o 
  -5  17  12       40.48       80.62     45.28 o 
  -4  17  12        0.34       -2.55     33.55 o 
  -3  17  12      187.26      190.28     26.87 o 
  -2  17  12        0.46       32.11     18.77 o 
  -1  17  12        2.89       -0.47     17.19 o 
   0  17  12        2.37       14.17     18.06 o 
   1  17  12       12.63       14.62     18.83 o 
   2  17  12       88.16      146.41     30.76 o 
   3  17  12        0.77       38.23     23.85 o 
  -6  18  12       28.66        6.12     40.82 o 
  -5  18  12       25.20       40.69     36.48 o 
  -4  18  12      308.46      300.67     39.45 o 
  -3  18  12        5.03       19.87     20.72 o 
  -2  18  12        4.88       11.86     23.96 o 
  -1  18  12       43.51       65.95     21.16 o 
   0  18  12        6.23       47.34     20.47 o 
   1  18  12       49.66       78.10     58.74 o 
   2  18  12       51.68       68.96     25.47 o 
   3  18  12       32.65       83.12     26.83 o 
  -5  19  12        8.66        4.46     36.23 o 
  -4  19  12      229.41      203.96     41.58 o 
  -3  19  12       76.45       66.58     26.02 o 
  -2  19  12       25.59       21.92     20.09 o 
  -1  19  12        0.80       50.01     20.11 o 
   0  19  12       10.25       21.21     18.46 o 
   1  19  12      138.62      126.02     29.65 o 
   2  19  12       17.03       50.40     24.02 o 
  -5  20  12        4.65      -19.90     33.55 o 
  -4  20  12       23.80       47.54     25.93 o 
  -3  20  12       79.27       53.07     36.74 o 
  -2  20  12       19.12       11.11     19.07 o 
  -1  20  12       42.76       34.92     20.04 o 
   0  20  12       23.63       55.23     32.66 o 
   1  20  12        0.30       24.84     26.72 o 
  -4  21  12      171.22      141.62     33.70 o 
  -3  21  12       84.32       36.70     25.78 o 
  -2  21  12        0.73       -3.03     22.60 o 
  -1  21  12       23.23       30.97     24.53 o 
   0  21  12       19.56       16.26     21.40 o 
  -2  22  12        0.47       12.71     39.73 o 
  -1  22  12       75.00       88.45     28.70 o 
  -7   0  13        3.08       17.52     25.97 o 
  -5   0  13      241.67      284.04     37.68 o 
  -3   0  13       97.68       77.62     27.37 o 
  -1   0  13       41.61       92.32     27.33 o 
   1   0  13       78.09       42.10     25.07 o 
   3   0  13        2.54        2.47     46.50 o 
   5   0  13      153.53      166.96     79.85 o 
  -8   1  13       25.69      -20.92     24.27 o 
  -7   1  13        1.01       22.22     21.00 o 
  -6   1  13      164.97      185.89     30.29 o 
  -5   1  13      132.84      174.51     29.36 o 
  -4   1  13       33.55       46.72     17.88 o 
  -3   1  13        8.36       15.99     15.22 o 
  -2   1  13       50.61       56.70     17.44 o 
  -1   1  13        7.36       20.02     15.58 o 
   0   1  13        1.29        6.79     20.47 o 
   1   1  13        1.98       41.45     16.60 o 
   2   1  13       24.73       26.58     61.99 o 
   3   1  13        3.60       13.84     17.48 o 
   4   1  13       29.64       66.71     19.28 o 
   5   1  13        8.69       -5.08     18.31 o 
  -8   2  13        6.87       32.37     27.82 o 
  -7   2  13        0.03       19.06     19.76 o 
  -6   2  13        7.69       27.50     17.72 o 
  -5   2  13      552.39      538.25     35.79 o 
  -4   2  13      166.59      228.99     24.79 o 
  -3   2  13       17.93       13.11     15.45 o 
  -2   2  13       11.95        7.76     15.39 o 
  -1   2  13       34.12       45.33     16.43 o 
   0   2  13       29.37        5.82     15.70 o 
   1   2  13        9.61       24.05     15.51 o 
   2   2  13       18.74       23.53     17.98 o 
   3   2  13       30.96       16.98     18.30 o 
   4   2  13       20.52       23.93     17.64 o 
   5   2  13      228.09      263.91     39.13 o 
  -8   3  13        0.24       10.86     26.45 o 
  -7   3  13        1.64       28.65     25.25 o 
  -6   3  13      131.70      110.12     20.69 o 
  -5   3  13      556.71      480.32     32.00 o 
  -4   3  13        0.85       38.79     17.78 o 
  -3   3  13        2.08        7.31     14.95 o 
  -2   3  13        9.11      -13.92     13.92 o 
  -1   3  13       20.50        2.78     14.69 o 
   0   3  13       13.03       17.20     15.21 o 
   1   3  13        0.10        3.07     14.56 o 
   2   3  13       61.72       48.39     20.06 o 
   3   3  13       13.42       -2.73     17.77 o 
   4   3  13       72.26       57.26     19.02 o 
  -8   4  13        7.08        4.27     25.89 o 
  -7   4  13       34.82       -1.09     26.65 o 
  -6   4  13       83.48       57.03     22.23 o 
  -5   4  13       24.29       36.70     18.87 o 
  -4   4  13      555.31      501.45     42.70 o 
  -3   4  13      174.23      134.61     23.36 o 
  -2   4  13        0.15       21.70     16.01 o 
  -1   4  13        5.27       13.39     15.02 o 
   0   4  13      127.87      129.52     21.20 o 
   1   4  13       31.88       28.63     16.58 o 
   2   4  13       67.15       94.07     21.90 o 
   3   4  13       57.34       69.45     21.14 o 
   4   4  13       90.47       67.11     22.10 o 
  -8   5  13        2.12       32.58     34.57 o 
  -7   5  13        0.48        3.66     24.63 o 
  -6   5  13       63.03       55.84     21.04 o 
  -5   5  13       86.26       74.11     18.58 o 
  -4   5  13      336.20      320.23     34.43 o 
  -3   5  13       62.04      106.92     20.48 o 
  -2   5  13        0.10       -1.86     14.74 o 
  -1   5  13        0.68        0.24     14.62 o 
   0   5  13       51.58       31.54     17.12 o 
   1   5  13       60.86       83.61     16.35 o 
   2   5  13      289.81      300.59     29.93 o 
   3   5  13        9.32       32.09     18.02 o 
   4   5  13        1.15        6.76     18.32 o 
  -8   6  13        3.12       38.98     28.27 o 
  -7   6  13       15.75      -23.25     23.25 o 
  -6   6  13       13.61       -7.67     24.98 o 
  -5   6  13       76.51      115.74     23.88 o 
  -4   6  13        0.22       -0.84     18.61 o 
  -3   6  13        0.62       33.14     16.69 o 
  -2   6  13        3.85        4.75     15.31 o 
  -1   6  13      212.72      228.40     24.45 o 
   0   6  13       33.81       20.97     15.72 o 
   1   6  13       14.93       46.55     16.47 o 
   2   6  13       31.05       78.58     22.94 o 
   3   6  13      112.32      115.28     25.67 o 
   4   6  13        5.75       50.28     21.06 o 
  -8   7  13       21.58       53.42     30.23 o 
  -7   7  13       13.14        2.92     26.56 o 
  -6   7  13       20.52      -17.24     26.53 o 
  -5   7  13       62.32       48.18     21.42 o 
  -4   7  13       46.04       58.25     17.86 o 
  -3   7  13       12.14       -9.56     16.63 o 
  -2   7  13      224.55      223.62     24.69 o 
  -1   7  13       12.29        7.62     15.12 o 
   0   7  13       10.38       14.32     15.07 o 
   1   7  13       21.23       37.16     15.85 o 
   2   7  13        4.26       22.00     18.44 o 
   3   7  13       13.79       13.19     18.55 o 
   4   7  13        1.11        3.88     28.55 o 
  -7   8  13        8.58        2.01     26.16 o 
  -6   8  13        5.73       33.85     25.83 o 
  -5   8  13       39.05       30.19     25.28 o 
  -4   8  13        0.38      -19.67     21.52 o 
  -3   8  13       91.65       81.39     19.83 o 
  -2   8  13      468.83      481.75     31.86 o 
  -1   8  13        2.55       30.06     16.22 o 
   0   8  13        8.01       21.43     13.17 o 
   1   8  13        3.17       12.59     15.89 o 
   2   8  13      196.63      155.35     24.75 o 
   3   8  13      126.39      123.28     24.78 o 
   4   8  13       13.81       26.41     24.51 o 
  -7   9  13      177.86      135.31     34.58 o 
  -6   9  13       54.43       57.35     27.52 o 
  -5   9  13        6.63      -18.86     23.82 o 
  -4   9  13        0.06      -14.57     20.98 o 
  -3   9  13        0.00       12.44     17.84 o 
  -2   9  13        0.55       -0.88     15.86 o 
  -1   9  13       90.71       83.25     18.76 o 
   0   9  13        1.09       10.24     15.20 o 
   1   9  13        0.27       23.24     15.61 o 
   2   9  13       70.89       65.15     22.17 o 
   3   9  13       99.82      108.31     32.14 o 
   4   9  13       20.22       10.07     23.42 o 
  -7  10  13       24.24       13.84     27.39 o 
  -6  10  13       26.60       66.83     28.25 o 
  -5  10  13       20.34       39.50     28.04 o 
  -4  10  13        0.30       -7.59     21.94 o 
  -3  10  13        1.77       -1.51     22.99 o 
  -2  10  13      222.42      188.99     26.96 o 
  -1  10  13       66.12      103.21     23.69 o 
   0  10  13        8.14       23.61     15.93 o 
   1  10  13       69.84       85.01     19.32 o 
   2  10  13      211.10      171.26     26.36 o 
   3  10  13       66.03       66.16     20.85 o 
  -7  11  13       85.17       35.72     44.39 o 
  -6  11  13        1.79        2.75     24.17 o 
  -5  11  13        2.23       11.69     25.33 o 
  -4  11  13        0.63      -13.24     22.04 o 
  -3  11  13        5.97        8.40     23.66 o 
  -2  11  13      188.20      184.73     34.68 o 
  -1  11  13        3.92       13.61     19.16 o 
   0  11  13        0.44        3.32     14.56 o 
   1  11  13      136.04      169.34     31.12 o 
   2  11  13       96.30       71.76     22.05 o 
   3  11  13       27.17       13.90     22.70 o 
  -7  12  13        0.73       37.89     44.14 o 
  -6  12  13       20.14        5.68     25.90 o 
  -5  12  13        0.28        9.93     22.98 o 
  -4  12  13        0.49      -16.30     22.99 o 
  -3  12  13       17.83       27.73     24.46 o 
  -2  12  13      219.44      218.19     35.97 o 
  -1  12  13        1.06        6.55     15.20 o 
   0  12  13        2.05       16.79     15.85 o 
   1  12  13       12.07       12.47     18.06 o 
   2  12  13      432.16      348.41     59.49 o 
   3  12  13      151.40      134.25     25.23 o 
  -6  13  13        0.20       11.10     39.42 o 
  -5  13  13        1.83       -1.81     31.00 o 
  -4  13  13       22.02      -11.85     23.27 o 
  -3  13  13       22.20       15.81     24.52 o 
  -2  13  13       22.31       29.77     23.79 o 
  -1  13  13        1.82        7.97     17.68 o 
   0  13  13       28.42       52.99     17.84 o 
   1  13  13       12.33       26.71     18.73 o 
   2  13  13      200.76      180.73     27.26 o 
   3  13  13       45.77       64.94     25.93 o 
  -6  14  13       37.74       86.87     48.35 o 
  -5  14  13        8.81       11.34     26.84 o 
  -4  14  13        2.05       -7.97     23.72 o 
  -3  14  13        0.58        2.36     24.08 o 
  -2  14  13        4.57       11.82     24.59 o 
  -1  14  13       27.38       50.20     20.19 o 
   0  14  13       95.99      175.01     26.86 o 
   1  14  13       19.65       22.02     19.22 o 
   2  14  13       99.75       90.49     21.77 o 
  -5  15  13        2.84       35.72     39.29 o 
  -4  15  13       93.32       64.91     30.09 o 
  -3  15  13        0.80       15.52     24.58 o 
  -2  15  13        8.75       37.93     18.66 o 
  -1  15  13        1.11       26.34     19.91 o 
   0  15  13        1.51       20.40     18.70 o 
   1  15  13        0.55        6.45     18.13 o 
   2  15  13       97.92       93.31     28.00 o 
  -5  16  13        3.92       21.17     38.27 o 
  -4  16  13        3.01       15.31     26.92 o 
  -3  16  13        3.36        5.57     27.74 o 
  -2  16  13       47.72       25.90     19.39 o 
  -1  16  13       36.42      102.26     23.39 o 
   0  16  13        7.90       23.75     20.13 o 
   1  16  13        2.62       24.82     17.64 o 
  -4  17  13        3.07      108.55     48.98 o 
  -3  17  13       41.87       50.42     26.66 o 
  -2  17  13       21.92       24.17     19.99 o 
  -1  17  13        1.71       16.12     19.94 o 
   0  17  13        3.51       21.73     18.87 o 
   1  17  13       22.18       24.48     23.92 o 
  -3  18  13       11.36       -0.60     24.85 o 
  -2  18  13       21.21        1.15     18.46 o 
  -1  18  13        1.04        6.42     20.13 o 
   0  18  13      116.04      147.46     31.06 o 
  -6   0  14      253.21      157.66     52.04 o 
  -4   0  14        0.34       15.69     34.06 o 
  -2   0  14        6.52        7.65     31.89 o 
   0   0  14       79.29      119.52     45.67 o 
   2   0  14       24.17       35.97     36.48 o 
  -7   1  14      185.42      221.88     41.07 o 
  -6   1  14       45.60       51.08     28.94 o 
  -5   1  14       95.64       74.38     45.03 o 
  -4   1  14       10.42       27.21     21.76 o 
  -3   1  14       11.17        4.61     18.81 o 
  -2   1  14       10.77       67.57     27.24 o 
  -1   1  14      101.62      142.82     33.28 o 
   0   1  14      315.82      152.00     45.47 o 
   1   1  14        9.29       14.45     23.42 o 
   2   1  14        0.25       32.21     24.69 o 
   3   1  14       23.31       50.16     28.02 o 
  -6   2  14      121.78       46.77     30.27 o 
  -5   2  14        4.18       30.39     30.40 o 
  -4   2  14        3.84      -17.23     17.76 o 
  -3   2  14        0.00        4.93     18.96 o 
  -2   2  14       42.07        0.90     27.12 o 
  -1   2  14       69.30       39.25     26.48 o 
   0   2  14       79.36       95.76     29.31 o 
   1   2  14       48.44       67.75     27.78 o 
   2   2  14        7.25       30.88     26.05 o 
   3   2  14        2.68       -3.57     22.66 o 
  -6   3  14       43.42       18.13     28.05 o 
  -5   3  14      138.27      156.26     28.07 o 
  -4   3  14       21.71       47.41     24.85 o 
  -3   3  14       13.96        2.90     26.20 o 
  -2   3  14       31.92       47.83     22.10 o 
  -1   3  14       56.25       77.94     29.31 o 
   0   3  14      330.89      338.63     42.04 o 
   1   3  14       19.60       24.68     24.74 o 
   2   3  14        2.47        1.82     23.72 o 
   3   3  14        0.24       49.81     26.48 o 
  -6   4  14        2.26       22.70     27.45 o 
  -5   4  14        0.12      -10.59     24.04 o 
  -4   4  14       59.54       16.84     22.61 o 
  -3   4  14        6.72        7.31     19.81 o 
  -2   4  14        0.82       29.77     22.90 o 
  -1   4  14       10.66       28.76     23.86 o 
   0   4  14       16.23        1.25     23.90 o 
   1   4  14        5.13       23.20     24.34 o 
   2   4  14        2.36       16.09     41.46 o 
  -6   5  14        0.12       24.33     28.32 o 
  -5   5  14        7.94       46.38     28.23 o 
  -4   5  14        1.01       42.89     22.33 o 
  -3   5  14       24.03       62.42     22.53 o 
  -2   5  14        2.63      -18.98     18.98 o 
  -1   5  14        4.12       -1.13     21.45 o 
   0   5  14        1.41        3.62     23.59 o 
   1   5  14       22.22       32.15     25.95 o 
   2   5  14       17.89       12.11     26.09 o 
  -6   6  14       45.46       26.50     28.76 o 
  -5   6  14        5.73      -14.67     25.42 o 
  -4   6  14        0.08       12.46     24.70 o 
  -3   6  14       58.93       67.70     27.44 o 
  -2   6  14        4.84       20.13     25.91 o 
  -1   6  14        0.39       -1.38     31.70 o 
   0   6  14        3.65       -7.95     23.17 o 
   1   6  14       43.10       29.50     25.41 o 
   2   6  14       52.08       44.55     27.51 o 
  -6   7  14       16.21       41.67     34.82 o 
  -5   7  14        3.85       38.85     34.06 o 
  -4   7  14       19.17       -5.49     23.85 o 
  -3   7  14       56.23       53.30     30.69 o 
  -2   7  14       15.57       33.32     20.17 o 
  -1   7  14       27.43        6.62     23.56 o 
   0   7  14        0.09       -9.67     23.72 o 
   1   7  14       18.17       -1.00     25.38 o 
   2   7  14      166.30      201.28     27.76 o 
  -6   8  14       10.23       10.56     26.68 o 
  -5   8  14        4.47       -0.48     27.10 o 
  -4   8  14        0.84       -2.84     23.53 o 
  -3   8  14        5.69       19.27     26.16 o 
  -2   8  14        5.62        1.46     20.17 o 
  -1   8  14       10.54       22.38     26.12 o 
   0   8  14        0.00       20.16     22.86 o 
   1   8  14      104.81       76.53     29.43 o 
   2   8  14       45.39       93.46     26.65 o 
  -5   9  14        1.20       -2.81     25.47 o 
  -4   9  14        5.03       -6.03     23.43 o 
  -3   9  14       98.54       82.10     30.98 o 
  -2   9  14        5.52       28.21     40.05 o 
  -1   9  14       24.03       20.45     36.35 o 
   0   9  14        0.37       11.81     25.39 o 
   1   9  14       26.23       36.89     37.57 o 
   2   9  14      482.57      432.30     67.10 o 
  -5  10  14        9.17        5.72     27.05 o 
  -4  10  14       58.99       15.48     26.82 o 
  -3  10  14        8.52      -23.11     23.45 o 
  -2  10  14       32.00      -23.15     23.15 o 
  -1  10  14        0.36       15.79     24.73 o 
   0  10  14        1.61        4.93     23.73 o 
   1  10  14       68.67       40.00     26.18 o 
  -5  11  14        2.75        1.20     35.65 o 
  -4  11  14       39.77       83.48     33.29 o 
  -3  11  14       50.33       49.29     28.08 o 
  -2  11  14      109.70       85.77     35.33 o 
  -1  11  14        5.93       25.53     25.64 o 
   0  11  14        0.01       20.17     33.04 o 
   1  11  14        1.30       25.90     18.78 o 
  -4  12  14        5.41       11.36     40.95 o 
  -3  12  14        0.07       23.56     27.83 o 
  -2  12  14        6.16        8.06     24.77 o 
  -1  12  14        7.71       47.79     26.06 o 
   0  12  14       18.15       18.88     25.03 o 
  -3  13  14       94.55      127.56     34.14 o 
  -2  13  14       74.23       39.12     27.05 o 
  -1  13  14       11.46       76.46     27.54 o 
   0  13  14        0.01       20.79     33.80 o 
  -2  14  14       47.40      -12.88     34.82 o 
  -3   0  15        0.02        8.67     40.05 o 
  -1   0  15       31.92      -31.51     31.51 o 
  -3   1  15       46.49       32.80     27.98 o 
  -2   1  15       38.37       61.68     29.73 o 
  -1   1  15       40.91       35.34     27.80 o 
  -3   2  15        2.05       11.08     27.94 o 
  -2   2  15       29.27       21.85     27.51 o 
  -1   2  15       47.13       53.66     28.35 o 
  -3   3  15        5.47       -0.74     25.65 o 
  -2   3  15        2.45       17.40     25.72 o 
  -1   3  15        0.15      -17.01     25.28 o 
  -3   4  15        6.10       42.37     29.22 o 
  -2   4  15        2.46        7.36     25.35 o 
  -1   4  15      227.29      188.86     37.86 o 
  -2   5  15        2.16       29.19     28.91 o 
                                                 
